# Supplementary material for: ESRP1 controls biogenesis and function of a large abundant multiexon circRNA
Source: Nucleic Acids Res. 2023 Nov 28;52(3):1387–403. doi: 10.1093/nar/gkad1138 (PMC10853802; doi:10.1093/nar/gkad1138)
Supplement: gkad1138_Supplemental_Files [file gkad1138_supplemental_files.zip]

Archive with 5 entries (5 files):
- Supplementary Figures.pdf
- Table S1.xlsx
- Table S2 list_tmp_saint5728_ESRP1.txt
- Table S3.pdf
- Table S4 Oligo sequences.xlsx
