# Supplementary material for: ESRP1 controls biogenesis and function of a large abundant multiexon circRNA
Source: Nucleic Acids Res. 2023 Nov 28;52(3):1387–403. doi: 10.1093/nar/gkad1138 (PMC10853802; doi:10.1093/nar/gkad1138)
Supplement: gkad1138_Supplemental_Files [file gkad1138_supplemental_files.zip › Table S1.xlsx]

## Sheet: All_data_sorted_by_Pvalue
circ_id	gene_id	logExp_Cor	logExp_Pvalue
chr10.126970701.127127764_DOCK1	ESRP1	0.546	1.29e-49
chr10.126970701.127127764_DOCK1	DSP	0.499	1.52e-40
chr10.126970701.127127764_DOCK1	SPINT1	0.496	5.01e-40
chr10.126970701.127127764_DOCK1	KDF1	0.498	8.31e-40
chr10.126970701.127127764_DOCK1	IGSF9	0.49	5.35e-39
chr10.126970701.127127764_DOCK1	GRHL1	0.489	8.6e-39
chr10.126970701.127127764_DOCK1	MARVELD3	0.486	4.08e-38
chr10.126970701.127127764_DOCK1	CDC42BPG	0.484	6.08e-38
chr10.126970701.127127764_DOCK1	RAB25	0.477	1.39e-36
chr10.126970701.127127764_DOCK1	AP1M2	0.475	2.18e-36
chr10.126970701.127127764_DOCK1	GRB7	0.475	2.85e-36
chr10.126970701.127127764_DOCK1	IRF6	0.473	4.76e-36
chr10.126970701.127127764_DOCK1	PKP3	0.47	1.68e-35
chr10.126970701.127127764_DOCK1	MAL2	0.469	3.14e-35
chr10.126970701.127127764_DOCK1	PLEKHG6	0.468	3.42e-35
chr10.126970701.127127764_DOCK1	LSR	0.464	1.64e-34
chr10.126970701.127127764_DOCK1	F11R	0.461	4.74e-34
chr10.126970701.127127764_DOCK1	EPCAM	0.456	2.99e-33
chr10.126970701.127127764_DOCK1	LAD1	0.456	3.39e-33
chr10.126970701.127127764_DOCK1	DDR1.1	0.455	3.46e-33
chr10.126970701.127127764_DOCK1	PERP	0.455	3.71e-33
chr10.126970701.127127764_DOCK1	GRHL2	0.454	1.14e-32
chr10.126970701.127127764_DOCK1	MARVELD2	0.451	1.56e-32
chr10.126970701.127127764_DOCK1	PRSS8	0.45	2.88e-32
chr10.126970701.127127764_DOCK1	FAM160A1	0.448	5e-32
chr10.126970701.127127764_DOCK1	RHOV	0.446	7.56e-32
chr10.126970701.127127764_DOCK1	ARHGAP8	0.445	1.19e-31
chr10.126970701.127127764_DOCK1	ZNF165	0.445	1.25e-31
chr10.126970701.127127764_DOCK1	PTPRF	0.445	1.32e-31
chr10.126970701.127127764_DOCK1	OVOL2	0.448	2.51e-31
chr10.126970701.127127764_DOCK1	JUP	0.443	2.57e-31
chr10.126970701.127127764_DOCK1	EPHA1	0.442	4.29e-31
chr10.126970701.127127764_DOCK1	CLDN4	0.441	4.86e-31
chr10.126970701.127127764_DOCK1	SPINT2	0.439	9.63e-31
chr10.126970701.127127764_DOCK1	OVOL1	0.439	1.88e-30
chr10.126970701.127127764_DOCK1	ST14	0.436	2.31e-30
chr10.126970701.127127764_DOCK1	FAM83H	0.436	2.41e-30
chr10.126970701.127127764_DOCK1	CRB3	0.439	2.53e-30
chr10.126970701.127127764_DOCK1	CLDN7	0.434	5.42e-30
chr10.126970701.127127764_DOCK1	CHMP4C	0.433	8.5e-30
chr10.126970701.127127764_DOCK1	C6orf132	0.432	1.01e-29
chr10.126970701.127127764_DOCK1	BSPRY	0.43	3.38e-29
chr10.126970701.127127764_DOCK1	EPN3	0.429	5.04e-29
chr10.126970701.127127764_DOCK1	CDH1	0.427	5.09e-29
chr10.126970701.127127764_DOCK1	CAMSAP3	0.427	5.54e-29
chr10.126970701.127127764_DOCK1	ESRP2	0.425	1.05e-28
chr10.126970701.127127764_DOCK1	KLC3	0.426	1.81e-28
chr10.126970701.127127764_DOCK1	EVPL	0.422	3.15e-28
chr10.126970701.127127764_DOCK1	C1orf210	0.425	4.92e-28
chr10.126970701.127127764_DOCK1	EPPK1	0.42	5.95e-28
chr10.126970701.127127764_DOCK1	TNK1	0.419	7.78e-28
chr10.126970701.127127764_DOCK1	CXADR	0.419	9.6e-28
chr10.126970701.127127764_DOCK1	PVRL4	0.417	1.32e-27
chr10.126970701.127127764_DOCK1	PRRG2	0.415	2.39e-27
chr10.126970701.127127764_DOCK1	FAM83H.AS1	0.417	2.53e-27
chr10.126970701.127127764_DOCK1	RIPK4	0.416	3.06e-27
chr10.126970701.127127764_DOCK1	ARHGEF16	0.414	3.2e-27
chr10.126970701.127127764_DOCK1	ELF3	0.413	4.02e-27
chr10.126970701.127127764_DOCK1	HOOK1	0.413	4.45e-27
chr10.126970701.127127764_DOCK1	MAP7	0.413	4.51e-27
chr10.126970701.127127764_DOCK1	CNKSR1	0.408	2.22e-26
chr10.126970701.127127764_DOCK1	PAK6	0.407	3.66e-26
chr10.126970701.127127764_DOCK1	IFFO1	-0.406	4.05e-26
chr10.126970701.127127764_DOCK1	MTL5	0.404	8.96e-26
chr10.126970701.127127764_DOCK1	MLK4	0.403	1.05e-25
chr10.126970701.127127764_DOCK1	MYO5B	0.403	1.09e-25
chr10.126970701.127127764_DOCK1	CDS1	0.4	2.44e-25
chr10.126970701.127127764_DOCK1	LLGL2	0.4	2.48e-25
chr10.126970701.127127764_DOCK1	DSC2	0.399	3.01e-25
chr10.126970701.127127764_DOCK1	SH2D3A	0.398	4.6e-25
chr10.126970701.127127764_DOCK1	ILDR1	0.399	5.08e-25
chr10.126970701.127127764_DOCK1	KRT19	0.398	5.44e-25
chr10.126970701.127127764_DOCK1	FAM83F	0.397	9.3e-25
chr10.126970701.127127764_DOCK1	MAPK13	0.394	1.26e-24
chr10.126970701.127127764_DOCK1	EHF	0.394	2.29e-24
chr10.126970701.127127764_DOCK1	C2orf15	0.391	4.02e-24
chr10.126970701.127127764_DOCK1	GYLTL1B	0.39	5.11e-24
chr10.126970701.127127764_DOCK1	AIF1L	0.388	9e-24
chr10.126970701.127127764_DOCK1	PPAP2C	0.386	1.4e-23
chr10.126970701.127127764_DOCK1	EXPH5	0.386	1.62e-23
chr10.126970701.127127764_DOCK1	TFAP2A	0.382	4.56e-23
chr10.126970701.127127764_DOCK1	CCDC64B	0.383	5.77e-23
chr10.126970701.127127764_DOCK1	INADL	0.381	5.91e-23
chr10.126970701.127127764_DOCK1	TUFT1	0.38	7.68e-23
chr10.126970701.127127764_DOCK1	GALNT3	0.379	1.09e-22
chr10.126970701.127127764_DOCK1	KRTCAP3	0.379	1.15e-22
chr10.126970701.127127764_DOCK1	EPS8L2	0.379	1.17e-22
chr10.126970701.127127764_DOCK1	MPZL3	0.378	1.49e-22
chr10.126970701.127127764_DOCK1	PROM2	0.376	2.62e-22
chr10.126970701.127127764_DOCK1	ALDH3B2	0.381	4.65e-22
chr10.126970701.127127764_DOCK1	SAPCD2	0.373	5.39e-22
chr10.126970701.127127764_DOCK1	CTD.2396E7.11	0.378	6.49e-22
chr10.126970701.127127764_DOCK1	ERBB3	0.372	6.7e-22
chr10.126970701.127127764_DOCK1	DSG2	0.372	6.72e-22
chr10.126970701.127127764_DOCK1	LIX1L	-0.371	8.6e-22
chr10.126970701.127127764_DOCK1	VPS72	0.369	1.64e-21
chr10.126970701.127127764_DOCK1	KLRG2	0.382	1.67e-21
chr10.126970701.127127764_DOCK1	UBQLN4	0.368	2.29e-21
chr10.126970701.127127764_DOCK1	UNG	0.365	4.26e-21
chr10.126970701.127127764_DOCK1	ZNF750	0.367	5.28e-21
chr10.126970701.127127764_DOCK1	KIAA1522	0.363	7.73e-21
chr10.126970701.127127764_DOCK1	OTX1	0.364	8.13e-21
chr10.126970701.127127764_DOCK1	SOX9	0.362	1.1e-20
chr10.126970701.127127764_DOCK1	RBBP8NL	0.37	1.11e-20
chr10.126970701.127127764_DOCK1	LRRC1	0.361	1.18e-20
chr10.126970701.127127764_DOCK1	PGAM5	0.361	1.18e-20
chr10.126970701.127127764_DOCK1	TJP3	0.362	1.36e-20
chr10.126970701.127127764_DOCK1	BAIAP2L1	0.358	2.7e-20
chr10.126970701.127127764_DOCK1	TMPRSS13	0.358	3.44e-20
chr10.126970701.127127764_DOCK1	ISG20L2	0.357	3.49e-20
chr10.126970701.127127764_DOCK1	CBLC	0.359	3.62e-20
chr10.126970701.127127764_DOCK1	GTF3C2	0.356	4.24e-20
chr10.126970701.127127764_DOCK1	SPTBN2	0.356	4.27e-20
chr10.126970701.127127764_DOCK1	TACSTD2	0.356	4.84e-20
chr10.126970701.127127764_DOCK1	CH17.270A2.1	-0.363	5.15e-20
chr10.126970701.127127764_DOCK1	SYNE1	-0.356	5.34e-20
chr10.126970701.127127764_DOCK1	RECK	-0.353	9.71e-20
chr10.126970701.127127764_DOCK1	CNFN	0.353	9.85e-20
chr10.126970701.127127764_DOCK1	SLC24A4	-0.351	2.14e-19
chr10.126970701.127127764_DOCK1	CELSR2	0.35	2.23e-19
chr10.126970701.127127764_DOCK1	TMEM30B	0.349	2.63e-19
chr10.126970701.127127764_DOCK1	NOLC1	0.349	2.69e-19
chr10.126970701.127127764_DOCK1	PRSS22	0.353	2.73e-19
chr10.126970701.127127764_DOCK1	CD24	0.35	2.76e-19
chr10.126970701.127127764_DOCK1	OCLN	0.349	2.77e-19
chr10.126970701.127127764_DOCK1	TMC4	0.346	6.1e-19
chr10.126970701.127127764_DOCK1	C2CD4D	0.348	7.14e-19
chr10.126970701.127127764_DOCK1	KRT8	0.344	8.86e-19
chr10.126970701.127127764_DOCK1	PAWR	0.344	1.01e-18
chr10.126970701.127127764_DOCK1	PKP2	0.344	1.03e-18
chr10.126970701.127127764_DOCK1	FAM83G	0.343	1.1e-18
chr10.126970701.127127764_DOCK1	SMARCD2	0.343	1.11e-18
chr10.126970701.127127764_DOCK1	C11orf52	0.344	1.17e-18
chr10.126970701.127127764_DOCK1	ZCCHC24	-0.343	1.33e-18
chr10.126970701.127127764_DOCK1	MYH14	0.343	1.37e-18
chr10.126970701.127127764_DOCK1	KRT18	0.343	1.46e-18
chr10.126970701.127127764_DOCK1	SUDS3	0.342	1.56e-18
chr10.126970701.127127764_DOCK1	CD3EAP	0.341	2.13e-18
chr10.126970701.127127764_DOCK1	FXYD3	0.345	2.17e-18
chr10.126970701.127127764_DOCK1	HDGF	0.339	2.96e-18
chr10.126970701.127127764_DOCK1	MARK2	0.339	3.31e-18
chr10.126970701.127127764_DOCK1	EXOG	-0.337	5.2e-18
chr10.126970701.127127764_DOCK1	ACTL6A	0.337	5.54e-18
chr10.126970701.127127764_DOCK1	KCTD1	0.336	5.88e-18
chr10.126970701.127127764_DOCK1	PLEKHA7	0.336	6.25e-18
chr10.126970701.127127764_DOCK1	FBXO45	0.336	6.61e-18
chr10.126970701.127127764_DOCK1	GOLGA2P7	0.338	6.97e-18
chr10.126970701.127127764_DOCK1	RAB11FIP4	0.335	7.54e-18
chr10.126970701.127127764_DOCK1	HMGA1	0.335	7.56e-18
chr10.126970701.127127764_DOCK1	FAM83B	0.351	9.97e-18
chr10.126970701.127127764_DOCK1	ATP8B2	-0.334	1.01e-17
chr10.126970701.127127764_DOCK1	ST3GAL5	-0.334	1.14e-17
chr10.126970701.127127764_DOCK1	HIP1R	0.334	1.19e-17
chr10.126970701.127127764_DOCK1	CARD8	-0.333	1.25e-17
chr10.126970701.127127764_DOCK1	DBNDD1	0.333	1.45e-17
chr10.126970701.127127764_DOCK1	FAM110A	0.333	1.46e-17
chr10.126970701.127127764_DOCK1	DHCR7	0.332	1.7e-17
chr10.126970701.127127764_DOCK1	PRRG4	0.332	1.92e-17
chr10.126970701.127127764_DOCK1	RPP38	0.331	2.02e-17
chr10.126970701.127127764_DOCK1	PTPN3	0.331	2.21e-17
chr10.126970701.127127764_DOCK1	PABPC1	0.33	2.47e-17
chr10.126970701.127127764_DOCK1	GTF3C4	0.33	2.58e-17
chr10.126970701.127127764_DOCK1	ANKRD44	-0.33	2.86e-17
chr10.126970701.127127764_DOCK1	ARHGEF5	0.329	3.79e-17
chr10.126970701.127127764_DOCK1	PPAPDC3	-0.33	4.25e-17
chr10.126970701.127127764_DOCK1	SFN	0.328	4.41e-17
chr10.126970701.127127764_DOCK1	DNM1P46	-0.34	4.45e-17
chr10.126970701.127127764_DOCK1	CGN	0.328	4.46e-17
chr10.126970701.127127764_DOCK1	NRARP	0.328	4.55e-17
chr10.126970701.127127764_DOCK1	LYPD3	0.327	5.35e-17
chr10.126970701.127127764_DOCK1	FLAD1	0.327	5.9e-17
chr10.126970701.127127764_DOCK1	KIF21A	0.327	6.04e-17
chr10.126970701.127127764_DOCK1	ECE2	0.327	6.05e-17
chr10.126970701.127127764_DOCK1	SERINC2	0.326	6.35e-17
chr10.126970701.127127764_DOCK1	MRPS17	0.326	6.5e-17
chr10.126970701.127127764_DOCK1	NR2C2AP	0.326	6.53e-17
chr10.126970701.127127764_DOCK1	FAM84B	0.326	6.6e-17
chr10.126970701.127127764_DOCK1	MAP3K9	0.326	6.73e-17
chr10.126970701.127127764_DOCK1	GRHL3	0.326	7.11e-17
chr10.126970701.127127764_DOCK1	GRTP1	0.325	8.58e-17
chr10.126970701.127127764_DOCK1	CNRIP1	-0.326	9.12e-17
chr10.126970701.127127764_DOCK1	FAM110C	0.326	9.53e-17
chr10.126970701.127127764_DOCK1	SH3YL1	0.324	1.05e-16
chr10.126970701.127127764_DOCK1	ANKEF1	0.323	1.28e-16
chr10.126970701.127127764_DOCK1	SLC9A3R1	0.323	1.42e-16
chr10.126970701.127127764_DOCK1	PARD6B	0.322	1.54e-16
chr10.126970701.127127764_DOCK1	TAF5L	0.321	1.92e-16
chr10.126970701.127127764_DOCK1	DNM1P47	-0.334	1.98e-16
chr10.126970701.127127764_DOCK1	TSTD1	0.321	2.13e-16
chr10.126970701.127127764_DOCK1	SDC1	0.32	2.51e-16
chr10.126970701.127127764_DOCK1	ZNF296	0.32	2.78e-16
chr10.126970701.127127764_DOCK1	POGK	0.32	2.92e-16
chr10.126970701.127127764_DOCK1	CORO2A	0.32	2.92e-16
chr10.126970701.127127764_DOCK1	ECT2	0.32	2.94e-16
chr10.126970701.127127764_DOCK1	PLAGL2	0.32	2.99e-16
chr10.126970701.127127764_DOCK1	TMEM125	0.323	3.02e-16
chr10.126970701.127127764_DOCK1	TFCP2L1	0.319	3.22e-16
chr10.126970701.127127764_DOCK1	SLC29A2	0.319	3.23e-16
chr10.126970701.127127764_DOCK1	KLHDC1	-0.319	3.55e-16
chr10.126970701.127127764_DOCK1	ELMO3	0.319	3.63e-16
chr10.126970701.127127764_DOCK1	ADGRG1	0.318	3.79e-16
chr10.126970701.127127764_DOCK1	YDJC	0.318	3.8e-16
chr10.126970701.127127764_DOCK1	TMEM54	0.318	4.22e-16
chr10.126970701.127127764_DOCK1	FHDC1	0.317	4.68e-16
chr10.126970701.127127764_DOCK1	SHANK2	0.317	5.03e-16
chr10.126970701.127127764_DOCK1	CEBPG	0.316	5.84e-16
chr10.126970701.127127764_DOCK1	PRCC	0.316	6.01e-16
chr10.126970701.127127764_DOCK1	GIT2	-0.316	6.02e-16
chr10.126970701.127127764_DOCK1	PPM1M	-0.316	6.2e-16
chr10.126970701.127127764_DOCK1	COIL	0.316	6.26e-16
chr10.126970701.127127764_DOCK1	GGCT	0.316	6.36e-16
chr10.126970701.127127764_DOCK1	MFSD6L	0.317	7.5e-16
chr10.126970701.127127764_DOCK1	CEP85L	-0.315	7.59e-16
chr10.126970701.127127764_DOCK1	OR7E14P	0.317	7.86e-16
chr10.126970701.127127764_DOCK1	SMIM10	-0.32	8.49e-16
chr10.126970701.127127764_DOCK1	UMPS	0.315	8.59e-16
chr10.126970701.127127764_DOCK1	ENTPD2	0.315	8.74e-16
chr10.126970701.127127764_DOCK1	NIPAL1	0.315	8.92e-16
chr10.126970701.127127764_DOCK1	KNOP1	0.314	9.09e-16
chr10.126970701.127127764_DOCK1	CHAF1B	0.314	9.33e-16
chr10.126970701.127127764_DOCK1	LRRC8B	0.314	1.07e-15
chr10.126970701.127127764_DOCK1	TFAP2C	0.313	1.31e-15
chr10.126970701.127127764_DOCK1	SURF2	0.313	1.33e-15
chr10.126970701.127127764_DOCK1	MRPL9	0.312	1.43e-15
chr10.126970701.127127764_DOCK1	SSRP1	0.311	1.76e-15
chr10.126970701.127127764_DOCK1	SOWAHC	0.311	1.76e-15
chr10.126970701.127127764_DOCK1	HMGB3	0.311	1.86e-15
chr10.126970701.127127764_DOCK1	SRPK1	0.31	2.3e-15
chr10.126970701.127127764_DOCK1	CLEC4A	-0.31	2.49e-15
chr10.126970701.127127764_DOCK1	RASA3	-0.31	2.5e-15
chr10.126970701.127127764_DOCK1	CD99L2	-0.31	2.5e-15
chr10.126970701.127127764_DOCK1	SH2B3	-0.31	2.52e-15
chr10.126970701.127127764_DOCK1	ZNF768	0.309	2.85e-15
chr10.126970701.127127764_DOCK1	STRBP	0.309	3.01e-15
chr10.126970701.127127764_DOCK1	ZDHHC23	0.309	3.04e-15
chr10.126970701.127127764_DOCK1	VANGL1	0.309	3.08e-15
chr10.126970701.127127764_DOCK1	ZMYND19	0.309	3.14e-15
chr10.126970701.127127764_DOCK1	PRUNE	0.309	3.27e-15
chr10.126970701.127127764_DOCK1	RAD21	0.309	3.31e-15
chr10.126970701.127127764_DOCK1	ZNF781	-0.31	3.34e-15
chr10.126970701.127127764_DOCK1	UCK2	0.307	4.14e-15
chr10.126970701.127127764_DOCK1	PXK	-0.307	4.46e-15
chr10.126970701.127127764_DOCK1	VWA2	0.308	4.53e-15
chr10.126970701.127127764_DOCK1	PPP1R13L	0.307	4.56e-15
chr10.126970701.127127764_DOCK1	TPD52	0.307	4.82e-15
chr10.126970701.127127764_DOCK1	ARHGEF6	-0.307	5.03e-15
chr10.126970701.127127764_DOCK1	CD9	0.307	5.03e-15
chr10.126970701.127127764_DOCK1	SOWAHB	0.307	5.22e-15
chr10.126970701.127127764_DOCK1	SPATA9	-0.308	5.28e-15
chr10.126970701.127127764_DOCK1	CASS4	-0.306	5.48e-15
chr10.126970701.127127764_DOCK1	TTC28	-0.306	6.32e-15
chr10.126970701.127127764_DOCK1	TEAD3	0.305	6.43e-15
chr10.126970701.127127764_DOCK1	MCM4	0.305	6.77e-15
chr10.126970701.127127764_DOCK1	EPHB3	0.305	6.92e-15
chr10.126970701.127127764_DOCK1	TOM1L1	0.305	7.69e-15
chr10.126970701.127127764_DOCK1	B3GNT4	0.305	7.72e-15
chr10.126970701.127127764_DOCK1	PAFAH1B3	0.303	1.01e-14
chr10.126970701.127127764_DOCK1	PPL	0.303	1.02e-14
chr10.126970701.127127764_DOCK1	CDCP1	0.303	1.03e-14
chr10.126970701.127127764_DOCK1	HN1L	0.303	1.08e-14
chr10.126970701.127127764_DOCK1	TMEM184A	0.303	1.13e-14
chr10.126970701.127127764_DOCK1	AGBL5	0.303	1.14e-14
chr10.126970701.127127764_DOCK1	WWC1	0.302	1.19e-14
chr10.126970701.127127764_DOCK1	MORC2	0.302	1.2e-14
chr10.126970701.127127764_DOCK1	TRAF4	0.302	1.21e-14
chr10.126970701.127127764_DOCK1	C10orf2	0.302	1.31e-14
chr10.126970701.127127764_DOCK1	ETV3	0.302	1.39e-14
chr10.126970701.127127764_DOCK1	TTC22	0.302	1.41e-14
chr10.126970701.127127764_DOCK1	C1orf54	-0.301	1.57e-14
chr10.126970701.127127764_DOCK1	AKAP2	-0.301	1.59e-14
chr10.126970701.127127764_DOCK1	NDC1	0.301	1.74e-14
chr10.126970701.127127764_DOCK1	SLC38A1	0.3	1.84e-14
chr10.126970701.127127764_DOCK1	B4GALT3	0.3	1.86e-14
chr10.126970701.127127764_DOCK1	PRSS16	0.304	1.87e-14
chr10.126970701.127127764_DOCK1	LRRC8E	0.3	1.95e-14
chr10.126970701.127127764_DOCK1	POP7	0.3	1.96e-14
chr10.126970701.127127764_DOCK1	GID8	0.3	2.12e-14
chr10.126970701.127127764_DOCK1	FAM175B	0.3	2.12e-14
chr10.126970701.127127764_DOCK1	CNOT11	0.299	2.35e-14
chr10.126970701.127127764_DOCK1	ANXA6	-0.299	2.37e-14
chr10.126970701.127127764_DOCK1	P3H1	-0.299	2.4e-14
chr10.126970701.127127764_DOCK1	CCDC120	0.299	2.4e-14
chr10.126970701.127127764_DOCK1	EIF4G1	0.298	2.79e-14
chr10.126970701.127127764_DOCK1	CAPN1	0.298	2.79e-14
chr10.126970701.127127764_DOCK1	PLXNB1	0.298	2.84e-14
chr10.126970701.127127764_DOCK1	CNTNAP1	-0.298	3.27e-14
chr10.126970701.127127764_DOCK1	CARD14	0.297	3.4e-14
chr10.126970701.127127764_DOCK1	ALG3	0.297	3.42e-14
chr10.126970701.127127764_DOCK1	TUBB4B	0.297	3.53e-14
chr10.126970701.127127764_DOCK1	MRPL37	0.297	3.96e-14
chr10.126970701.127127764_DOCK1	RFC5	0.296	4.31e-14
chr10.126970701.127127764_DOCK1	RAB3IP	0.296	4.45e-14
chr10.126970701.127127764_DOCK1	DLG3	0.296	4.66e-14
chr10.126970701.127127764_DOCK1	TRIM29	0.296	4.77e-14
chr10.126970701.127127764_DOCK1	LRCH2	-0.297	4.87e-14
chr10.126970701.127127764_DOCK1	ARRDC1	0.296	4.96e-14
chr10.126970701.127127764_DOCK1	WDR45B	0.295	5.25e-14
chr10.126970701.127127764_DOCK1	MCM7	0.295	5.55e-14
chr10.126970701.127127764_DOCK1	KLF5	0.295	5.63e-14
chr10.126970701.127127764_DOCK1	NR2F6	0.295	5.72e-14
chr10.126970701.127127764_DOCK1	SBNO1	0.294	6.71e-14
chr10.126970701.127127764_DOCK1	EDN2	0.297	7.02e-14
chr10.126970701.127127764_DOCK1	C1orf116	0.294	7.33e-14
chr10.126970701.127127764_DOCK1	SF3B4	0.293	8.79e-14
chr10.126970701.127127764_DOCK1	MYCBP	0.293	9.11e-14
chr10.126970701.127127764_DOCK1	AKAP1	0.293	9.21e-14
chr10.126970701.127127764_DOCK1	LNX2	0.292	9.52e-14
chr10.126970701.127127764_DOCK1	DAXX	0.292	1e-13
chr10.126970701.127127764_DOCK1	ATP8B1	0.292	1.06e-13
chr10.126970701.127127764_DOCK1	ILF2	0.292	1.08e-13
chr10.126970701.127127764_DOCK1	FOXK2	0.292	1.08e-13
chr10.126970701.127127764_DOCK1	SMG7	0.292	1.1e-13
chr10.126970701.127127764_DOCK1	KRT6B	0.355	1.11e-13
chr10.126970701.127127764_DOCK1	ZNF664	0.292	1.13e-13
chr10.126970701.127127764_DOCK1	BLID	-0.306	1.18e-13
chr10.126970701.127127764_DOCK1	MYCL	0.291	1.19e-13
chr10.126970701.127127764_DOCK1	NCCRP1	0.298	1.32e-13
chr10.126970701.127127764_DOCK1	CTD.2105E13.15	0.292	1.34e-13
chr10.126970701.127127764_DOCK1	SCARF1	-0.291	1.35e-13
chr10.126970701.127127764_DOCK1	MACC1	0.293	1.45e-13
chr10.126970701.127127764_DOCK1	FAM71E1	0.29	1.49e-13
chr10.126970701.127127764_DOCK1	SIPA1L3	0.29	1.57e-13
chr10.126970701.127127764_DOCK1	LRRC16A	0.29	1.7e-13
chr10.126970701.127127764_DOCK1	CASP12	-0.302	1.8e-13
chr10.126970701.127127764_DOCK1	ENSA	0.289	1.82e-13
chr10.126970701.127127764_DOCK1	DDR2	-0.289	1.83e-13
chr10.126970701.127127764_DOCK1	STX2	-0.289	1.86e-13
chr10.126970701.127127764_DOCK1	CTSV	0.289	1.87e-13
chr10.126970701.127127764_DOCK1	NELFCD	0.289	1.88e-13
chr10.126970701.127127764_DOCK1	PAK4	0.289	1.89e-13
chr10.126970701.127127764_DOCK1	RCE1	0.289	1.96e-13
chr10.126970701.127127764_DOCK1	CCT6A	0.289	2.01e-13
chr10.126970701.127127764_DOCK1	ATP2C2	0.289	2.17e-13
chr10.126970701.127127764_DOCK1	USP43	0.288	2.18e-13
chr10.126970701.127127764_DOCK1	FKBP4	0.288	2.2e-13
chr10.126970701.127127764_DOCK1	TET3	0.288	2.21e-13
chr10.126970701.127127764_DOCK1	MPP1	-0.288	2.32e-13
chr10.126970701.127127764_DOCK1	WDR5	0.288	2.33e-13
chr10.126970701.127127764_DOCK1	ST3GAL2	-0.288	2.36e-13
chr10.126970701.127127764_DOCK1	FRAT2	0.288	2.42e-13
chr10.126970701.127127764_DOCK1	STARD13	-0.288	2.43e-13
chr10.126970701.127127764_DOCK1	CYB561	0.288	2.53e-13
chr10.126970701.127127764_DOCK1	PITX1	0.287	2.55e-13
chr10.126970701.127127764_DOCK1	TMEM79	0.287	2.59e-13
chr10.126970701.127127764_DOCK1	NUP205	0.287	2.65e-13
chr10.126970701.127127764_DOCK1	PLCL2	-0.287	2.75e-13
chr10.126970701.127127764_DOCK1	TOMM40	0.287	2.86e-13
chr10.126970701.127127764_DOCK1	STAMBP	0.287	3.04e-13
chr10.126970701.127127764_DOCK1	DKC1	0.286	3.3e-13
chr10.126970701.127127764_DOCK1	MAGI2	-0.286	3.31e-13
chr10.126970701.127127764_DOCK1	NLN	0.286	3.36e-13
chr10.126970701.127127764_DOCK1	MAGI2.AS3	-0.297	3.52e-13
chr10.126970701.127127764_DOCK1	FAT4	-0.286	3.6e-13
chr10.126970701.127127764_DOCK1	DNAL4	0.285	4e-13
chr10.126970701.127127764_DOCK1	SLC25A10	0.285	4.01e-13
chr10.126970701.127127764_DOCK1	EMP3	-0.285	4.28e-13
chr10.126970701.127127764_DOCK1	KRT23	0.293	4.3e-13
chr10.126970701.127127764_DOCK1	EBF1	-0.285	4.44e-13
chr10.126970701.127127764_DOCK1	AACS	0.285	4.46e-13
chr10.126970701.127127764_DOCK1	FLI1	-0.288	4.52e-13
chr10.126970701.127127764_DOCK1	TANGO6	-0.284	4.61e-13
chr10.126970701.127127764_DOCK1	EBNA1BP2	0.284	4.65e-13
chr10.126970701.127127764_DOCK1	FAM83D	0.284	4.73e-13
chr10.126970701.127127764_DOCK1	ZDHHC5	0.284	4.91e-13
chr10.126970701.127127764_DOCK1	CSE1L	0.284	5.01e-13
chr10.126970701.127127764_DOCK1	MFSD6	0.284	5.35e-13
chr10.126970701.127127764_DOCK1	LPAL2	-0.285	5.52e-13
chr10.126970701.127127764_DOCK1	MPZL2	0.283	5.99e-13
chr10.126970701.127127764_DOCK1	SLC52A3	0.283	6e-13
chr10.126970701.127127764_DOCK1	CDH23	-0.283	6.18e-13
chr10.126970701.127127764_DOCK1	RP11.732A19.8	-0.287	6.27e-13
chr10.126970701.127127764_DOCK1	ST6GALNAC3	-0.283	6.35e-13
chr10.126970701.127127764_DOCK1	ZNF687	0.283	6.35e-13
chr10.126970701.127127764_DOCK1	C5orf56	-0.283	6.74e-13
chr10.126970701.127127764_DOCK1	RCC2	0.282	7.09e-13
chr10.126970701.127127764_DOCK1	CC2D1A	0.282	7.43e-13
chr10.126970701.127127764_DOCK1	RHPN2	0.282	7.7e-13
chr10.126970701.127127764_DOCK1	SSH3	0.282	7.74e-13
chr10.126970701.127127764_DOCK1	FAM189B	0.282	7.79e-13
chr10.126970701.127127764_DOCK1	TECR	0.282	7.81e-13
chr10.126970701.127127764_DOCK1	MICU3	-0.286	7.92e-13
chr10.126970701.127127764_DOCK1	KLRG1	-0.282	7.99e-13
chr10.126970701.127127764_DOCK1	LIMK2	0.282	8.22e-13
chr10.126970701.127127764_DOCK1	USP21	0.281	8.3e-13
chr10.126970701.127127764_DOCK1	DEGS2	0.281	8.31e-13
chr10.126970701.127127764_DOCK1	MTMR9	-0.281	8.32e-13
chr10.126970701.127127764_DOCK1	EFNA1	0.281	8.56e-13
chr10.126970701.127127764_DOCK1	BEND3	0.281	8.57e-13
chr10.126970701.127127764_DOCK1	SEH1L	0.281	9.95e-13
chr10.126970701.127127764_DOCK1	SEPHS1	0.28	1.02e-12
chr10.126970701.127127764_DOCK1	GTPBP4	0.28	1.04e-12
chr10.126970701.127127764_DOCK1	YBX2	0.283	1.06e-12
chr10.126970701.127127764_DOCK1	ITGB8	0.28	1.09e-12
chr10.126970701.127127764_DOCK1	GAB3	-0.28	1.1e-12
chr10.126970701.127127764_DOCK1	KDM5B	0.28	1.12e-12
chr10.126970701.127127764_DOCK1	TCF20	0.28	1.13e-12
chr10.126970701.127127764_DOCK1	NAA50	0.28	1.17e-12
chr10.126970701.127127764_DOCK1	IMPA2	0.28	1.18e-12
chr10.126970701.127127764_DOCK1	SBK1	0.28	1.18e-12
chr10.126970701.127127764_DOCK1	ADNP	0.28	1.2e-12
chr10.126970701.127127764_DOCK1	GPR162	-0.279	1.34e-12
chr10.126970701.127127764_DOCK1	TDRD5	0.283	1.4e-12
chr10.126970701.127127764_DOCK1	HMCES	0.279	1.42e-12
chr10.126970701.127127764_DOCK1	TSPAN4	-0.278	1.51e-12
chr10.126970701.127127764_DOCK1	RASAL1	0.279	1.53e-12
chr10.126970701.127127764_DOCK1	JADE3	0.278	1.61e-12
chr10.126970701.127127764_DOCK1	STARD10	0.278	1.65e-12
chr10.126970701.127127764_DOCK1	SEC23A	-0.278	1.67e-12
chr10.126970701.127127764_DOCK1	STARD9	-0.278	1.7e-12
chr10.126970701.127127764_DOCK1	STX3	0.278	1.71e-12
chr10.126970701.127127764_DOCK1	TLR4	-0.277	1.87e-12
chr10.126970701.127127764_DOCK1	POP1	0.277	1.98e-12
chr10.126970701.127127764_DOCK1	SAMD1	0.277	2.01e-12
chr10.126970701.127127764_DOCK1	ALOXE3	0.278	2.04e-12
chr10.126970701.127127764_DOCK1	TNFSF4	-0.277	2.06e-12
chr10.126970701.127127764_DOCK1	CCR10	-0.278	2.22e-12
chr10.126970701.127127764_DOCK1	STK35	0.276	2.22e-12
chr10.126970701.127127764_DOCK1	DENND5A	-0.276	2.23e-12
chr10.126970701.127127764_DOCK1	RASGRP2	-0.276	2.23e-12
chr10.126970701.127127764_DOCK1	MCM2	0.276	2.38e-12
chr10.126970701.127127764_DOCK1	ZBED4	0.276	2.53e-12
chr10.126970701.127127764_DOCK1	VTCN1	0.291	2.54e-12
chr10.126970701.127127764_DOCK1	MANSC1	0.275	2.59e-12
chr10.126970701.127127764_DOCK1	ZNF473	0.275	2.6e-12
chr10.126970701.127127764_DOCK1	DOCK10	-0.275	2.61e-12
chr10.126970701.127127764_DOCK1	TACC2	0.275	2.61e-12
chr10.126970701.127127764_DOCK1	CDH3	0.275	2.63e-12
chr10.126970701.127127764_DOCK1	EPS8L1	0.275	2.66e-12
chr10.126970701.127127764_DOCK1	BCL7A	0.275	2.67e-12
chr10.126970701.127127764_DOCK1	LNX1	0.275	2.77e-12
chr10.126970701.127127764_DOCK1	TMEM61	0.278	2.78e-12
chr10.126970701.127127764_DOCK1	CYTL1	-0.281	2.84e-12
chr10.126970701.127127764_DOCK1	DOLPP1	0.275	3.04e-12
chr10.126970701.127127764_DOCK1	RP11.177H13.2	-0.297	3.12e-12
chr10.126970701.127127764_DOCK1	NCOA5	0.274	3.13e-12
chr10.126970701.127127764_DOCK1	CCT3	0.274	3.28e-12
chr10.126970701.127127764_DOCK1	YWHAZ	0.274	3.39e-12
chr10.126970701.127127764_DOCK1	KIFC1.3	0.274	3.43e-12
chr10.126970701.127127764_DOCK1	ARHGAP39	0.274	3.46e-12
chr10.126970701.127127764_DOCK1	RANGAP1	0.274	3.48e-12
chr10.126970701.127127764_DOCK1	UBALD2	0.274	3.54e-12
chr10.126970701.127127764_DOCK1	SET	0.274	3.57e-12
chr10.126970701.127127764_DOCK1	PWWP2B	0.274	3.64e-12
chr10.126970701.127127764_DOCK1	ADAMTS10	-0.274	3.65e-12
chr10.126970701.127127764_DOCK1	PCOLCE	-0.273	3.82e-12
chr10.126970701.127127764_DOCK1	AC073046.25	0.276	3.85e-12
chr10.126970701.127127764_DOCK1	ABCD2	-0.277	3.89e-12
chr10.126970701.127127764_DOCK1	TMEM102	0.273	3.89e-12
chr10.126970701.127127764_DOCK1	ZBTB5	0.273	3.98e-12
chr10.126970701.127127764_DOCK1	NEK9	-0.273	4.08e-12
chr10.126970701.127127764_DOCK1	WDR34	0.273	4.1e-12
chr10.126970701.127127764_DOCK1	DEDD	0.273	4.14e-12
chr10.126970701.127127764_DOCK1	RAB3IL1	-0.273	4.18e-12
chr10.126970701.127127764_DOCK1	TPK1	-0.273	4.3e-12
chr10.126970701.127127764_DOCK1	CTD.2006C1.6	0.275	4.3e-12
chr10.126970701.127127764_DOCK1	NR3C1	-0.273	4.32e-12
chr10.126970701.127127764_DOCK1	AC000068.5	0.277	4.52e-12
chr10.126970701.127127764_DOCK1	STAP2	0.272	4.81e-12
chr10.126970701.127127764_DOCK1	TOPBP1	0.272	4.83e-12
chr10.126970701.127127764_DOCK1	ARSB	-0.272	4.97e-12
chr10.126970701.127127764_DOCK1	CALML3.AS1	0.293	5.11e-12
chr10.126970701.127127764_DOCK1	DAZAP1	0.272	5.32e-12
chr10.126970701.127127764_DOCK1	MRPL3	0.271	5.48e-12
chr10.126970701.127127764_DOCK1	C10orf35	0.272	5.52e-12
chr10.126970701.127127764_DOCK1	ABHD11	0.271	5.55e-12
chr10.126970701.127127764_DOCK1	ERCC6L	0.272	5.67e-12
chr10.126970701.127127764_DOCK1	ZSCAN16.AS1	-0.271	5.7e-12
chr10.126970701.127127764_DOCK1	L3HYPDH	-0.271	5.76e-12
chr10.126970701.127127764_DOCK1	CHIC1	-0.271	5.82e-12
chr10.126970701.127127764_DOCK1	SLC2A1	0.271	6.09e-12
chr10.126970701.127127764_DOCK1	RAB19	0.271	6.15e-12
chr10.126970701.127127764_DOCK1	ZNF671	-0.27	6.78e-12
chr10.126970701.127127764_DOCK1	PYGO2	0.27	6.86e-12
chr10.126970701.127127764_DOCK1	ZNF16	0.27	6.94e-12
chr10.126970701.127127764_DOCK1	RASGRP4	-0.273	7.03e-12
chr10.126970701.127127764_DOCK1	ARPC5L	0.27	7.1e-12
chr10.126970701.127127764_DOCK1	DLG4	-0.27	7.16e-12
chr10.126970701.127127764_DOCK1	DSC3	0.274	7.17e-12
chr10.126970701.127127764_DOCK1	PEAR1	-0.27	7.46e-12
chr10.126970701.127127764_DOCK1	FKBPL	0.27	7.76e-12
chr10.126970701.127127764_DOCK1	PTH1R	-0.27	8e-12
chr10.126970701.127127764_DOCK1	CDCA5	0.269	8.1e-12
chr10.126970701.127127764_DOCK1	STARD8	-0.269	8.46e-12
chr10.126970701.127127764_DOCK1	GPT2	0.269	8.8e-12
chr10.126970701.127127764_DOCK1	FZD6	0.269	9.03e-12
chr10.126970701.127127764_DOCK1	PRR19	0.269	9.38e-12
chr10.126970701.127127764_DOCK1	POLD2	0.269	9.42e-12
chr10.126970701.127127764_DOCK1	CKS1B	0.268	9.55e-12
chr10.126970701.127127764_DOCK1	ZNF774	0.268	9.58e-12
chr10.126970701.127127764_DOCK1	IQSEC3	-0.27	9.59e-12
chr10.126970701.127127764_DOCK1	RP11.802O23.3	-0.269	9.69e-12
chr10.126970701.127127764_DOCK1	OSBPL2	0.268	9.83e-12
chr10.126970701.127127764_DOCK1	TTLL12	0.268	9.9e-12
chr10.126970701.127127764_DOCK1	ZEB1	-0.269	9.92e-12
chr10.126970701.127127764_DOCK1	COMTD1	0.268	1e-11
chr10.126970701.127127764_DOCK1	ITGB4	0.268	1.01e-11
chr10.126970701.127127764_DOCK1	ANKDD1A	-0.268	1.02e-11
chr10.126970701.127127764_DOCK1	RP4.728D4.2	-0.268	1.03e-11
chr10.126970701.127127764_DOCK1	ESPN	0.268	1.03e-11
chr10.126970701.127127764_DOCK1	TK2	-0.268	1.08e-11
chr10.126970701.127127764_DOCK1	PIGS	0.268	1.08e-11
chr10.126970701.127127764_DOCK1	SCARF2	-0.268	1.1e-11
chr10.126970701.127127764_DOCK1	TMEM55A	-0.268	1.1e-11
chr10.126970701.127127764_DOCK1	SYNE3	-0.268	1.11e-11
chr10.126970701.127127764_DOCK1	PTDSS1	0.268	1.13e-11
chr10.126970701.127127764_DOCK1	KRT15	0.271	1.13e-11
chr10.126970701.127127764_DOCK1	DISC1	-0.268	1.14e-11
chr10.126970701.127127764_DOCK1	UBA7	-0.267	1.15e-11
chr10.126970701.127127764_DOCK1	ENPP2	-0.269	1.16e-11
chr10.126970701.127127764_DOCK1	HOOK2	0.267	1.17e-11
chr10.126970701.127127764_DOCK1	RP11.132A1.4	0.278	1.17e-11
chr10.126970701.127127764_DOCK1	GINS1	0.267	1.21e-11
chr10.126970701.127127764_DOCK1	TAF5	0.267	1.24e-11
chr10.126970701.127127764_DOCK1	PKP1	0.267	1.25e-11
chr10.126970701.127127764_DOCK1	DPH2	0.267	1.25e-11
chr10.126970701.127127764_DOCK1	AP000251.3	0.281	1.25e-11
chr10.126970701.127127764_DOCK1	C6orf106	0.267	1.28e-11
chr10.126970701.127127764_DOCK1	NTRK1	-0.267	1.32e-11
chr10.126970701.127127764_DOCK1	PACSIN3	0.267	1.34e-11
chr10.126970701.127127764_DOCK1	GNG2	-0.267	1.37e-11
chr10.126970701.127127764_DOCK1	PLEKHF2	0.266	1.43e-11
chr10.126970701.127127764_DOCK1	WNK2	0.266	1.46e-11
chr10.126970701.127127764_DOCK1	CACNB2	-0.267	1.47e-11
chr10.126970701.127127764_DOCK1	PRCD	-0.273	1.51e-11
chr10.126970701.127127764_DOCK1	BARX2	0.267	1.51e-11
chr10.126970701.127127764_DOCK1	CEP170B	0.266	1.52e-11
chr10.126970701.127127764_DOCK1	CORO2B	-0.266	1.57e-11
chr10.126970701.127127764_DOCK1	GPBP1L1	0.266	1.64e-11
chr10.126970701.127127764_DOCK1	ANKRD27	0.265	1.66e-11
chr10.126970701.127127764_DOCK1	DNM3OS	-0.272	1.7e-11
chr10.126970701.127127764_DOCK1	DHTKD1	0.265	1.74e-11
chr10.126970701.127127764_DOCK1	TTLL4	0.265	1.75e-11
chr10.126970701.127127764_DOCK1	FBL	0.265	1.78e-11
chr10.126970701.127127764_DOCK1	LY96	-0.265	1.85e-11
chr10.126970701.127127764_DOCK1	ZNF574	0.265	1.88e-11
chr10.126970701.127127764_DOCK1	CLDN3	0.266	1.9e-11
chr10.126970701.127127764_DOCK1	ELAVL1	0.265	1.93e-11
chr10.126970701.127127764_DOCK1	DOCK1	0.264	2e-11
chr10.126970701.127127764_DOCK1	PSME4	0.264	2e-11
chr10.126970701.127127764_DOCK1	SYNE4	0.264	2e-11
chr10.126970701.127127764_DOCK1	HABP4	-0.264	2.08e-11
chr10.126970701.127127764_DOCK1	SF3B6	0.264	2.1e-11
chr10.126970701.127127764_DOCK1	IL11RA	-0.264	2.15e-11
chr10.126970701.127127764_DOCK1	GTF3C5	0.264	2.18e-11
chr10.126970701.127127764_DOCK1	FBXW9	0.264	2.2e-11
chr10.126970701.127127764_DOCK1	YES1	0.264	2.21e-11
chr10.126970701.127127764_DOCK1	INCENP	0.264	2.23e-11
chr10.126970701.127127764_DOCK1	EPB41L4B	0.264	2.28e-11
chr10.126970701.127127764_DOCK1	GMPS	0.264	2.29e-11
chr10.126970701.127127764_DOCK1	SNRPA	0.263	2.4e-11
chr10.126970701.127127764_DOCK1	STIP1	0.263	2.42e-11
chr10.126970701.127127764_DOCK1	SAMD3	-0.267	2.43e-11
chr10.126970701.127127764_DOCK1	BNC2	-0.263	2.46e-11
chr10.126970701.127127764_DOCK1	ZNF154	-0.264	2.53e-11
chr10.126970701.127127764_DOCK1	KCMF1	0.263	2.54e-11
chr10.126970701.127127764_DOCK1	CSTF1	0.263	2.62e-11
chr10.126970701.127127764_DOCK1	UBAP2	0.263	2.67e-11
chr10.126970701.127127764_DOCK1	GAREM	0.263	2.69e-11
chr10.126970701.127127764_DOCK1	USP6NL	0.263	2.7e-11
chr10.126970701.127127764_DOCK1	TC2N	0.263	2.75e-11
chr10.126970701.127127764_DOCK1	LMTK2	0.263	2.81e-11
chr10.126970701.127127764_DOCK1	FAM228A	-0.264	2.88e-11
chr10.126970701.127127764_DOCK1	BBOX1	0.286	2.91e-11
chr10.126970701.127127764_DOCK1	EI24	0.262	2.93e-11
chr10.126970701.127127764_DOCK1	LHFP	-0.262	2.98e-11
chr10.126970701.127127764_DOCK1	TRANK1	-0.262	3.03e-11
chr10.126970701.127127764_DOCK1	KIF9.AS1	-0.262	3.03e-11
chr10.126970701.127127764_DOCK1	ATAD2	0.262	3.09e-11
chr10.126970701.127127764_DOCK1	GRAP	-0.265	3.13e-11
chr10.126970701.127127764_DOCK1	SENP2	0.262	3.19e-11
chr10.126970701.127127764_DOCK1	F13A1	-0.262	3.2e-11
chr10.126970701.127127764_DOCK1	SPPL3	0.262	3.21e-11
chr10.126970701.127127764_DOCK1	SPTA1	-0.27	3.25e-11
chr10.126970701.127127764_DOCK1	IGSF3	0.262	3.26e-11
chr10.126970701.127127764_DOCK1	YTHDF1	0.262	3.27e-11
chr10.126970701.127127764_DOCK1	ZDHHC12	0.262	3.28e-11
chr10.126970701.127127764_DOCK1	EIF4EBP1	0.261	3.37e-11
chr10.126970701.127127764_DOCK1	MTHFD2	0.261	3.39e-11
chr10.126970701.127127764_DOCK1	PDCD2L	0.261	3.43e-11
chr10.126970701.127127764_DOCK1	MTFR1	0.261	3.47e-11
chr10.126970701.127127764_DOCK1	TMEM41A	0.261	3.54e-11
chr10.126970701.127127764_DOCK1	CASZ1	0.261	3.55e-11
chr10.126970701.127127764_DOCK1	ELMO1	-0.261	3.58e-11
chr10.126970701.127127764_DOCK1	ARHGEF19	0.261	3.65e-11
chr10.126970701.127127764_DOCK1	DHX9	0.261	3.68e-11
chr10.126970701.127127764_DOCK1	LPAR2	0.261	3.73e-11
chr10.126970701.127127764_DOCK1	MRPL47	0.261	3.78e-11
chr10.126970701.127127764_DOCK1	PIP4K2C	0.261	3.82e-11
chr10.126970701.127127764_DOCK1	TSEN54	0.26	4.05e-11
chr10.126970701.127127764_DOCK1	CCNF	0.26	4.12e-11
chr10.126970701.127127764_DOCK1	ATP6V1C2	0.261	4.12e-11
chr10.126970701.127127764_DOCK1	FAM43B	-0.265	4.17e-11
chr10.126970701.127127764_DOCK1	SLC8A3	-0.262	4.2e-11
chr10.126970701.127127764_DOCK1	CBX2	0.26	4.21e-11
chr10.126970701.127127764_DOCK1	DPYD	-0.26	4.3e-11
chr10.126970701.127127764_DOCK1	FYN	-0.26	4.32e-11
chr10.126970701.127127764_DOCK1	PRR5L	-0.26	4.35e-11
chr10.126970701.127127764_DOCK1	HEBP2	0.26	4.39e-11
chr10.126970701.127127764_DOCK1	PKP4	0.26	4.43e-11
chr10.126970701.127127764_DOCK1	RHOD	0.26	4.63e-11
chr10.126970701.127127764_DOCK1	ITPR3	0.26	4.78e-11
chr10.126970701.127127764_DOCK1	CADM4	0.259	4.89e-11
chr10.126970701.127127764_DOCK1	C1orf74	0.259	4.94e-11
chr10.126970701.127127764_DOCK1	SMG5	0.259	5.11e-11
chr10.126970701.127127764_DOCK1	C21orf59	0.259	5.15e-11
chr10.126970701.127127764_DOCK1	RP11.693N9.2	-0.267	5.18e-11
chr10.126970701.127127764_DOCK1	TBC1D2B	-0.259	5.33e-11
chr10.126970701.127127764_DOCK1	RP11.706O15.1	0.259	5.33e-11
chr10.126970701.127127764_DOCK1	PPP3CC	-0.259	5.36e-11
chr10.126970701.127127764_DOCK1	MEF2C	-0.259	5.4e-11
chr10.126970701.127127764_DOCK1	CEP55	0.259	5.45e-11
chr10.126970701.127127764_DOCK1	CSNK1G2P1	-0.261	5.48e-11
chr10.126970701.127127764_DOCK1	SLC4A11	0.259	5.48e-11
chr10.126970701.127127764_DOCK1	CCDC88A	-0.259	5.53e-11
chr10.126970701.127127764_DOCK1	QTRTD1	0.259	5.53e-11
chr10.126970701.127127764_DOCK1	ARPC1A	0.259	5.56e-11
chr10.126970701.127127764_DOCK1	AIM1L	0.259	5.61e-11
chr10.126970701.127127764_DOCK1	ZBTB7B	0.259	5.62e-11
chr10.126970701.127127764_DOCK1	KRT5	0.271	5.64e-11
chr10.126970701.127127764_DOCK1	RCC1	0.259	5.7e-11
chr10.126970701.127127764_DOCK1	SRRT	0.258	5.82e-11
chr10.126970701.127127764_DOCK1	TSEN34	0.258	5.83e-11
chr10.126970701.127127764_DOCK1	LMO2	-0.258	5.95e-11
chr10.126970701.127127764_DOCK1	NLRP1	-0.258	5.99e-11
chr10.126970701.127127764_DOCK1	SDC4	0.258	6.05e-11
chr10.126970701.127127764_DOCK1	HNRNPAB	0.258	6.19e-11
chr10.126970701.127127764_DOCK1	RP11.532F12.5	0.268	6.21e-11
chr10.126970701.127127764_DOCK1	TLCD1	0.258	6.3e-11
chr10.126970701.127127764_DOCK1	PSMD11	0.258	6.39e-11
chr10.126970701.127127764_DOCK1	APH1A	0.258	6.42e-11
chr10.126970701.127127764_DOCK1	RP6.159A1.4	-0.27	6.45e-11
chr10.126970701.127127764_DOCK1	GGT6	0.273	6.61e-11
chr10.126970701.127127764_DOCK1	GEMIN8P4	0.258	6.67e-11
chr10.126970701.127127764_DOCK1	NAIP	-0.258	6.82e-11
chr10.126970701.127127764_DOCK1	NRP1	-0.257	6.95e-11
chr10.126970701.127127764_DOCK1	PPP1R26	0.257	6.97e-11
chr10.126970701.127127764_DOCK1	OPA1	0.257	7.04e-11
chr10.126970701.127127764_DOCK1	GMFG	-0.258	7.14e-11
chr10.126970701.127127764_DOCK1	RP11.680G10.1	-0.262	7.16e-11
chr10.126970701.127127764_DOCK1	PABPC5	-0.263	7.25e-11
chr10.126970701.127127764_DOCK1	PTMA	0.257	7.32e-11
chr10.126970701.127127764_DOCK1	ARHGAP31	-0.257	7.39e-11
chr10.126970701.127127764_DOCK1	EIF2B5	0.257	7.46e-11
chr10.126970701.127127764_DOCK1	ZSWIM1	0.257	7.58e-11
chr10.126970701.127127764_DOCK1	RBM47	0.257	7.65e-11
chr10.126970701.127127764_DOCK1	RFC4	0.257	7.67e-11
chr10.126970701.127127764_DOCK1	TTYH1	0.258	7.74e-11
chr10.126970701.127127764_DOCK1	WDR43	0.257	7.85e-11
chr10.126970701.127127764_DOCK1	SNRPC	0.257	7.94e-11
chr10.126970701.127127764_DOCK1	SUV39H2	0.257	7.98e-11
chr10.126970701.127127764_DOCK1	BNIPL	0.256	8.19e-11
chr10.126970701.127127764_DOCK1	AUNIP	0.257	8.19e-11
chr10.126970701.127127764_DOCK1	SPAG1	0.256	8.26e-11
chr10.126970701.127127764_DOCK1	DHCR24	0.256	8.36e-11
chr10.126970701.127127764_DOCK1	CMTM4	0.256	8.37e-11
chr10.126970701.127127764_DOCK1	JAM2	-0.259	8.4e-11
chr10.126970701.127127764_DOCK1	EIF3B	0.256	8.57e-11
chr10.126970701.127127764_DOCK1	NUP155	0.256	8.85e-11
chr10.126970701.127127764_DOCK1	CHAF1A	0.256	9.18e-11
chr10.126970701.127127764_DOCK1	NSUN5	0.256	9.22e-11
chr10.126970701.127127764_DOCK1	MYL4	-0.259	9.33e-11
chr10.126970701.127127764_DOCK1	KLHL33	-0.26	9.38e-11
chr10.126970701.127127764_DOCK1	NCBP2	0.256	9.39e-11
chr10.126970701.127127764_DOCK1	ST6GALNAC2	0.256	9.39e-11
chr10.126970701.127127764_DOCK1	CLIC2	-0.258	9.4e-11
chr10.126970701.127127764_DOCK1	IL6ST	-0.256	9.44e-11
chr10.126970701.127127764_DOCK1	COLQ	-0.256	9.62e-11
chr10.126970701.127127764_DOCK1	SCRIB	0.255	9.68e-11
chr10.126970701.127127764_DOCK1	CCDC58	0.255	9.72e-11
chr10.126970701.127127764_DOCK1	LYVE1	-0.26	9.92e-11
chr10.126970701.127127764_DOCK1	NOL11	0.255	1.01e-10
chr10.126970701.127127764_DOCK1	TUBBP5	0.274	1.03e-10
chr10.126970701.127127764_DOCK1	TPD52L1	0.255	1.06e-10
chr10.126970701.127127764_DOCK1	DPY30	0.255	1.07e-10
chr10.126970701.127127764_DOCK1	NUDCD1	0.255	1.07e-10
chr10.126970701.127127764_DOCK1	CCDC87	0.255	1.07e-10
chr10.126970701.127127764_DOCK1	MRPS2	0.255	1.08e-10
chr10.126970701.127127764_DOCK1	CCDC64	0.255	1.11e-10
chr10.126970701.127127764_DOCK1	RASSF7	0.255	1.13e-10
chr10.126970701.127127764_DOCK1	IDH2	0.255	1.14e-10
chr10.126970701.127127764_DOCK1	CHRAC1	0.255	1.14e-10
chr10.126970701.127127764_DOCK1	NCK2	0.254	1.15e-10
chr10.126970701.127127764_DOCK1	RALY	0.255	1.15e-10
chr10.126970701.127127764_DOCK1	NPR2	-0.254	1.16e-10
chr10.126970701.127127764_DOCK1	KNSTRN	0.254	1.16e-10
chr10.126970701.127127764_DOCK1	FBXO28	0.254	1.16e-10
chr10.126970701.127127764_DOCK1	ALYREF	0.254	1.18e-10
chr10.126970701.127127764_DOCK1	TAF4	0.254	1.2e-10
chr10.126970701.127127764_DOCK1	FUT1	0.255	1.21e-10
chr10.126970701.127127764_DOCK1	SCNN1A	0.254	1.22e-10
chr10.126970701.127127764_DOCK1	RECQL4	0.254	1.23e-10
chr10.126970701.127127764_DOCK1	TMPRSS4	0.259	1.24e-10
chr10.126970701.127127764_DOCK1	MRPS18B.1	0.254	1.26e-10
chr10.126970701.127127764_DOCK1	MAP3K12	-0.254	1.28e-10
chr10.126970701.127127764_DOCK1	SMPDL3B	0.254	1.28e-10
chr10.126970701.127127764_DOCK1	ZNF695	0.254	1.28e-10
chr10.126970701.127127764_DOCK1	SLC38A6	-0.254	1.29e-10
chr10.126970701.127127764_DOCK1	HACD2	0.254	1.29e-10
chr10.126970701.127127764_DOCK1	URB2	0.254	1.34e-10
chr10.126970701.127127764_DOCK1	THEM6	0.254	1.35e-10
chr10.126970701.127127764_DOCK1	NEK2	0.254	1.35e-10
chr10.126970701.127127764_DOCK1	SOX4	0.254	1.36e-10
chr10.126970701.127127764_DOCK1	CTD.2154I11.2	-0.255	1.39e-10
chr10.126970701.127127764_DOCK1	KHSRP	0.253	1.43e-10
chr10.126970701.127127764_DOCK1	RRM1	0.253	1.43e-10
chr10.126970701.127127764_DOCK1	RHOJ	-0.254	1.44e-10
chr10.126970701.127127764_DOCK1	PUS7	0.253	1.44e-10
chr10.126970701.127127764_DOCK1	SNRPD3	0.253	1.45e-10
chr10.126970701.127127764_DOCK1	PTBP3	0.253	1.48e-10
chr10.126970701.127127764_DOCK1	FUT2	0.265	1.48e-10
chr10.126970701.127127764_DOCK1	CCDC141	-0.253	1.5e-10
chr10.126970701.127127764_DOCK1	AL132709.8	-0.303	1.55e-10
chr10.126970701.127127764_DOCK1	CTCF	0.253	1.55e-10
chr10.126970701.127127764_DOCK1	MFN1	0.253	1.55e-10
chr10.126970701.127127764_DOCK1	RAB3D	0.253	1.57e-10
chr10.126970701.127127764_DOCK1	KIAA1671	0.253	1.57e-10
chr10.126970701.127127764_DOCK1	S100A14	0.261	1.58e-10
chr10.126970701.127127764_DOCK1	RPL23AP32	-0.258	1.7e-10
chr10.126970701.127127764_DOCK1	GIMAP2	-0.252	1.71e-10
chr10.126970701.127127764_DOCK1	CCDC36	-0.255	1.73e-10
chr10.126970701.127127764_DOCK1	PDE1B	-0.252	1.77e-10
chr10.126970701.127127764_DOCK1	GIMAP7	-0.257	1.78e-10
chr10.126970701.127127764_DOCK1	HES2	0.254	1.78e-10
chr10.126970701.127127764_DOCK1	UBE2Q1	0.252	1.79e-10
chr10.126970701.127127764_DOCK1	HNRNPF	0.252	1.83e-10
chr10.126970701.127127764_DOCK1	ZSCAN16	0.252	1.85e-10
chr10.126970701.127127764_DOCK1	IL17RE	0.252	1.85e-10
chr10.126970701.127127764_DOCK1	RCBTB2	-0.252	1.88e-10
chr10.126970701.127127764_DOCK1	LRRTM2	-0.256	1.89e-10
chr10.126970701.127127764_DOCK1	NCAPD2	0.252	1.89e-10
chr10.126970701.127127764_DOCK1	KIAA0895	0.252	1.9e-10
chr10.126970701.127127764_DOCK1	MTIF2	0.252	1.91e-10
chr10.126970701.127127764_DOCK1	NKAPL	-0.253	2.02e-10
chr10.126970701.127127764_DOCK1	DISP1	-0.251	2.08e-10
chr10.126970701.127127764_DOCK1	TRPV2	-0.253	2.09e-10
chr10.126970701.127127764_DOCK1	PRKCI	0.251	2.1e-10
chr10.126970701.127127764_DOCK1	ANTXR2	-0.251	2.12e-10
chr10.126970701.127127764_DOCK1	CMTM3	-0.251	2.14e-10
chr10.126970701.127127764_DOCK1	MRPS18A	0.251	2.18e-10
chr10.126970701.127127764_DOCK1	NIPSNAP1	0.251	2.2e-10
chr10.126970701.127127764_DOCK1	SMAGP	0.251	2.22e-10
chr10.126970701.127127764_DOCK1	FIGNL1	0.251	2.23e-10
chr10.126970701.127127764_DOCK1	MSH2	0.251	2.27e-10
chr10.126970701.127127764_DOCK1	CEP112	-0.25	2.28e-10
chr10.126970701.127127764_DOCK1	CNNM4	0.25	2.32e-10
chr10.126970701.127127764_DOCK1	RASEF	0.25	2.33e-10
chr10.126970701.127127764_DOCK1	FAM60A	0.251	2.34e-10
chr10.126970701.127127764_DOCK1	PARS2	0.25	2.35e-10
chr10.126970701.127127764_DOCK1	FKBP7	-0.25	2.36e-10
chr10.126970701.127127764_DOCK1	RAB40B	0.25	2.4e-10
chr10.126970701.127127764_DOCK1	IL16	-0.25	2.42e-10
chr10.126970701.127127764_DOCK1	PPDPF	0.25	2.43e-10
chr10.126970701.127127764_DOCK1	TMEM233	-0.256	2.48e-10
chr10.126970701.127127764_DOCK1	CYP46A1	-0.25	2.49e-10
chr10.126970701.127127764_DOCK1	MEX3D	0.25	2.5e-10
chr10.126970701.127127764_DOCK1	RHNO1	0.25	2.5e-10
chr10.126970701.127127764_DOCK1	DNAH1	-0.25	2.55e-10
chr10.126970701.127127764_DOCK1	RNF223	0.259	2.6e-10
chr10.126970701.127127764_DOCK1	PSMD12	0.25	2.62e-10
chr10.126970701.127127764_DOCK1	HSPA1B	0.25	2.66e-10
chr10.126970701.127127764_DOCK1	KRT7	0.252	2.73e-10
chr10.126970701.127127764_DOCK1	MRPS12	0.249	2.77e-10
chr10.126970701.127127764_DOCK1	PLS1	0.249	2.77e-10
chr10.126970701.127127764_DOCK1	SRP68	0.249	2.81e-10
chr10.126970701.127127764_DOCK1	FAM111B	0.249	2.81e-10
chr10.126970701.127127764_DOCK1	RBM17	0.249	2.82e-10
chr10.126970701.127127764_DOCK1	MCF2L.AS1	0.258	2.83e-10
chr10.126970701.127127764_DOCK1	MCM10	0.249	2.95e-10
chr10.126970701.127127764_DOCK1	HIST1H2BD	0.249	3.03e-10
chr10.126970701.127127764_DOCK1	TONSL	0.249	3.05e-10
chr10.126970701.127127764_DOCK1	ZDHHC17	-0.249	3.1e-10
chr10.126970701.127127764_DOCK1	BUD13	0.249	3.18e-10
chr10.126970701.127127764_DOCK1	BDH1	0.249	3.18e-10
chr10.126970701.127127764_DOCK1	CPNE5	-0.25	3.19e-10
chr10.126970701.127127764_DOCK1	VPS37B	0.248	3.22e-10
chr10.126970701.127127764_DOCK1	MCAT	0.248	3.23e-10
chr10.126970701.127127764_DOCK1	FAXC	0.249	3.28e-10
chr10.126970701.127127764_DOCK1	CELSR1	0.248	3.29e-10
chr10.126970701.127127764_DOCK1	MRPL49	0.248	3.29e-10
chr10.126970701.127127764_DOCK1	NLRP3	-0.252	3.37e-10
chr10.126970701.127127764_DOCK1	FHOD1	-0.248	3.37e-10
chr10.126970701.127127764_DOCK1	LRRC29	-0.248	3.39e-10
chr10.126970701.127127764_DOCK1	TMPO	0.248	3.45e-10
chr10.126970701.127127764_DOCK1	HMGN1	0.248	3.47e-10
chr10.126970701.127127764_DOCK1	SPATA2	0.248	3.51e-10
chr10.126970701.127127764_DOCK1	VSTM4	-0.249	3.57e-10
chr10.126970701.127127764_DOCK1	C11orf80	0.248	3.59e-10
chr10.126970701.127127764_DOCK1	CDCA8	0.248	3.59e-10
chr10.126970701.127127764_DOCK1	PRKCZ	0.248	3.6e-10
chr10.126970701.127127764_DOCK1	MYL3	-0.254	3.66e-10
chr10.126970701.127127764_DOCK1	GYPC	-0.252	3.66e-10
chr10.126970701.127127764_DOCK1	RP11.875O11.1	-0.248	3.66e-10
chr10.126970701.127127764_DOCK1	MAP1A	-0.248	3.73e-10
chr10.126970701.127127764_DOCK1	CFP	-0.248	3.78e-10
chr10.126970701.127127764_DOCK1	BRMS1	0.247	3.81e-10
chr10.126970701.127127764_DOCK1	ATP13A5	0.289	3.82e-10
chr10.126970701.127127764_DOCK1	POLDIP2	0.247	3.84e-10
chr10.126970701.127127764_DOCK1	RAB8B	-0.247	3.92e-10
chr10.126970701.127127764_DOCK1	ZNF623	0.247	4.01e-10
chr10.126970701.127127764_DOCK1	TIMP2	-0.247	4.1e-10
chr10.126970701.127127764_DOCK1	PTBP1	0.247	4.14e-10
chr10.126970701.127127764_DOCK1	BCCIP	0.247	4.2e-10
chr10.126970701.127127764_DOCK1	RP11.35G9.5	-0.247	4.3e-10
chr10.126970701.127127764_DOCK1	GSK3A	0.247	4.3e-10
chr10.126970701.127127764_DOCK1	ITGA10	-0.247	4.37e-10
chr10.126970701.127127764_DOCK1	MEPCE	0.247	4.41e-10
chr10.126970701.127127764_DOCK1	ZNF660	-0.247	4.44e-10
chr10.126970701.127127764_DOCK1	MTA2	0.246	4.51e-10
chr10.126970701.127127764_DOCK1	KPNA2	0.246	4.75e-10
chr10.126970701.127127764_DOCK1	DIEXF	0.246	4.8e-10
chr10.126970701.127127764_DOCK1	DCAF13	0.246	4.87e-10
chr10.126970701.127127764_DOCK1	AP000783.1	-0.247	4.88e-10
chr10.126970701.127127764_DOCK1	TDG	0.246	4.9e-10
chr10.126970701.127127764_DOCK1	SNRPB	0.246	4.91e-10
chr10.126970701.127127764_DOCK1	USP50	-0.247	4.94e-10
chr10.126970701.127127764_DOCK1	ABT1	0.246	5e-10
chr10.126970701.127127764_DOCK1	TARS2	0.246	5.06e-10
chr10.126970701.127127764_DOCK1	GIMAP5	-0.248	5.09e-10
chr10.126970701.127127764_DOCK1	GTF2F2P1	-0.273	5.1e-10
chr10.126970701.127127764_DOCK1	ADAMTS6	-0.248	5.12e-10
chr10.126970701.127127764_DOCK1	KRT6A	0.285	5.14e-10
chr10.126970701.127127764_DOCK1	ZFP64	0.246	5.21e-10
chr10.126970701.127127764_DOCK1	FOLR2	-0.249	5.22e-10
chr10.126970701.127127764_DOCK1	FBXL7	-0.246	5.26e-10
chr10.126970701.127127764_DOCK1	HNRNPUL1	0.245	5.31e-10
chr10.126970701.127127764_DOCK1	JAK2	-0.245	5.37e-10
chr10.126970701.127127764_DOCK1	CTD.2006C1.2	-0.246	5.41e-10
chr10.126970701.127127764_DOCK1	TJP2	0.245	5.54e-10
chr10.126970701.127127764_DOCK1	SH3RF3	-0.245	5.58e-10
chr10.126970701.127127764_DOCK1	HIC1	-0.245	5.74e-10
chr10.126970701.127127764_DOCK1	C6orf52	0.247	5.77e-10
chr10.126970701.127127764_DOCK1	ZFP62	0.245	5.81e-10
chr10.126970701.127127764_DOCK1	ZW10	0.245	5.81e-10
chr10.126970701.127127764_DOCK1	CAMSAP1	0.245	5.91e-10
chr10.126970701.127127764_DOCK1	PDE2A	-0.245	5.99e-10
chr10.126970701.127127764_DOCK1	RP11.3B7.1	-0.26	6.02e-10
chr10.126970701.127127764_DOCK1	MILR1	-0.249	6.02e-10
chr10.126970701.127127764_DOCK1	ERBB2	0.245	6.04e-10
chr10.126970701.127127764_DOCK1	MAGEF1	0.245	6.12e-10
chr10.126970701.127127764_DOCK1	KCTD7	-0.245	6.16e-10
chr10.126970701.127127764_DOCK1	BIK	0.246	6.16e-10
chr10.126970701.127127764_DOCK1	CD2AP	0.244	6.33e-10
chr10.126970701.127127764_DOCK1	KRT16	0.288	6.58e-10
chr10.126970701.127127764_DOCK1	CLEC1A	-0.248	6.62e-10
chr10.126970701.127127764_DOCK1	FAT2	0.245	6.69e-10
chr10.126970701.127127764_DOCK1	RP11.429J17.5	0.252	6.77e-10
chr10.126970701.127127764_DOCK1	BYSL	0.244	6.81e-10
chr10.126970701.127127764_DOCK1	PLLP	0.244	6.81e-10
chr10.126970701.127127764_DOCK1	JAK3	-0.244	6.87e-10
chr10.126970701.127127764_DOCK1	EBAG9	0.244	6.87e-10
chr10.126970701.127127764_DOCK1	STIL	0.244	6.89e-10
chr10.126970701.127127764_DOCK1	MYO5C	0.244	6.9e-10
chr10.126970701.127127764_DOCK1	TPP1	-0.244	6.91e-10
chr10.126970701.127127764_DOCK1	ZNF582	-0.244	6.91e-10
chr10.126970701.127127764_DOCK1	FCGRT	-0.244	6.97e-10
chr10.126970701.127127764_DOCK1	CTSK	-0.244	6.99e-10
chr10.126970701.127127764_DOCK1	YTHDF2	0.244	6.99e-10
chr10.126970701.127127764_DOCK1	NDUFAF6	0.244	7.04e-10
chr10.126970701.127127764_DOCK1	ANK3	0.244	7.1e-10
chr10.126970701.127127764_DOCK1	HR	0.244	7.25e-10
chr10.126970701.127127764_DOCK1	IL18RAP	-0.247	7.26e-10
chr10.126970701.127127764_DOCK1	IL20RA	0.245	7.27e-10
chr10.126970701.127127764_DOCK1	PPP1R14B	0.244	7.29e-10
chr10.126970701.127127764_DOCK1	CCDC85C	0.243	7.36e-10
chr10.126970701.127127764_DOCK1	CNOT6	0.243	7.44e-10
chr10.126970701.127127764_DOCK1	TSPAN11	-0.248	7.48e-10
chr10.126970701.127127764_DOCK1	MEX3A	0.243	7.61e-10
chr10.126970701.127127764_DOCK1	SLC52A1	0.25	7.66e-10
chr10.126970701.127127764_DOCK1	DNAAF5	0.243	7.72e-10
chr10.126970701.127127764_DOCK1	MSH6	0.243	7.77e-10
chr10.126970701.127127764_DOCK1	LPAR4	-0.254	7.86e-10
chr10.126970701.127127764_DOCK1	METAP1	0.243	7.87e-10
chr10.126970701.127127764_DOCK1	C1orf106	0.243	7.89e-10
chr10.126970701.127127764_DOCK1	NHP2	0.243	8.37e-10
chr10.126970701.127127764_DOCK1	MTMR12	0.243	8.39e-10
chr10.126970701.127127764_DOCK1	GABRP	0.247	8.41e-10
chr10.126970701.127127764_DOCK1	PPCS	0.243	8.51e-10
chr10.126970701.127127764_DOCK1	LARP4B	0.243	8.51e-10
chr10.126970701.127127764_DOCK1	VGLL1	0.283	8.53e-10
chr10.126970701.127127764_DOCK1	DCTPP1	0.243	8.58e-10
chr10.126970701.127127764_DOCK1	RRP36	0.243	8.62e-10
chr10.126970701.127127764_DOCK1	CALML5	0.28	8.72e-10
chr10.126970701.127127764_DOCK1	ZFPL1	0.242	8.74e-10
chr10.126970701.127127764_DOCK1	ZEB2	-0.242	8.8e-10
chr10.126970701.127127764_DOCK1	GPRIN2	0.247	9.05e-10
chr10.126970701.127127764_DOCK1	MIS18A	0.242	9.1e-10
chr10.126970701.127127764_DOCK1	FAM136A	0.242	9.13e-10
chr10.126970701.127127764_DOCK1	RITA1	0.242	9.15e-10
chr10.126970701.127127764_DOCK1	GTF2IRD1	0.242	9.16e-10
chr10.126970701.127127764_DOCK1	C19orf47	0.242	9.22e-10
chr10.126970701.127127764_DOCK1	AASS	-0.242	9.25e-10
chr10.126970701.127127764_DOCK1	IMMT	0.242	9.35e-10
chr10.126970701.127127764_DOCK1	C10orf95	0.244	9.35e-10
chr10.126970701.127127764_DOCK1	NOL10	0.242	9.71e-10
chr10.126970701.127127764_DOCK1	STAU1	0.242	9.75e-10
chr10.126970701.127127764_DOCK1	HMHA1	-0.242	9.76e-10
chr10.126970701.127127764_DOCK1	HLX	-0.242	9.79e-10
chr10.126970701.127127764_DOCK1	OTUB1	0.242	9.86e-10
chr10.126970701.127127764_DOCK1	TRMT10C	0.242	9.89e-10
chr10.126970701.127127764_DOCK1	GRAMD1B	-0.242	9.92e-10
chr10.126970701.127127764_DOCK1	RAB10	0.242	9.97e-10
chr10.126970701.127127764_DOCK1	RNF43	0.242	9.98e-10
chr10.126970701.127127764_DOCK1	TDRKH	0.242	9.99e-10
chr10.126970701.127127764_DOCK1	CD200R1	-0.243	1e-09
chr10.126970701.127127764_DOCK1	FAM101B	-0.242	1.01e-09
chr10.126970701.127127764_DOCK1	C10orf128	-0.246	1.03e-09
chr10.126970701.127127764_DOCK1	DSCC1	0.241	1.03e-09
chr10.126970701.127127764_DOCK1	PEX13	0.241	1.04e-09
chr10.126970701.127127764_DOCK1	CTNND1	0.241	1.06e-09
chr10.126970701.127127764_DOCK1	NOP16	0.241	1.06e-09
chr10.126970701.127127764_DOCK1	DENR	0.241	1.06e-09
chr10.126970701.127127764_DOCK1	BRI3BP	0.241	1.06e-09
chr10.126970701.127127764_DOCK1	LILRA1	-0.245	1.08e-09
chr10.126970701.127127764_DOCK1	TINCR	0.268	1.1e-09
chr10.126970701.127127764_DOCK1	VAPB	0.241	1.11e-09
chr10.126970701.127127764_DOCK1	PDRG1	0.241	1.13e-09
chr10.126970701.127127764_DOCK1	MMP21	-0.242	1.15e-09
chr10.126970701.127127764_DOCK1	KANK2	-0.241	1.16e-09
chr10.126970701.127127764_DOCK1	RPRD2	0.241	1.16e-09
chr10.126970701.127127764_DOCK1	U47924.27	0.25	1.17e-09
chr10.126970701.127127764_DOCK1	HDHD3	0.241	1.18e-09
chr10.126970701.127127764_DOCK1	PVRL1	0.241	1.18e-09
chr10.126970701.127127764_DOCK1	TCF3P1	-0.243	1.19e-09
chr10.126970701.127127764_DOCK1	CCDC6	0.241	1.19e-09
chr10.126970701.127127764_DOCK1	TALDO1	0.24	1.2e-09
chr10.126970701.127127764_DOCK1	CDC42EP4	0.24	1.21e-09
chr10.126970701.127127764_DOCK1	TES	0.24	1.23e-09
chr10.126970701.127127764_DOCK1	RP11.153M7.1	-0.262	1.24e-09
chr10.126970701.127127764_DOCK1	PLA2G4C	-0.24	1.24e-09
chr10.126970701.127127764_DOCK1	PIGM	0.24	1.25e-09
chr10.126970701.127127764_DOCK1	APOA1BP	0.24	1.26e-09
chr10.126970701.127127764_DOCK1	EPT1	0.24	1.26e-09
chr10.126970701.127127764_DOCK1	GRASP	-0.24	1.27e-09
chr10.126970701.127127764_DOCK1	TMEM132A	0.24	1.28e-09
chr10.126970701.127127764_DOCK1	SQLE	0.24	1.28e-09
chr10.126970701.127127764_DOCK1	ALOX12B	0.243	1.3e-09
chr10.126970701.127127764_DOCK1	GRAMD2	0.243	1.32e-09
chr10.126970701.127127764_DOCK1	POLR2H	0.24	1.33e-09
chr10.126970701.127127764_DOCK1	MISP	0.241	1.33e-09
chr10.126970701.127127764_DOCK1	GNG11	-0.243	1.34e-09
chr10.126970701.127127764_DOCK1	MEG8	-0.276	1.35e-09
chr10.126970701.127127764_DOCK1	SDR42E1	0.24	1.35e-09
chr10.126970701.127127764_DOCK1	BRIX1	0.24	1.38e-09
chr10.126970701.127127764_DOCK1	IRAK3	-0.24	1.39e-09
chr10.126970701.127127764_DOCK1	CUBN	-0.24	1.39e-09
chr10.126970701.127127764_DOCK1	TTN	-0.24	1.4e-09
chr10.126970701.127127764_DOCK1	JAZF1	-0.24	1.4e-09
chr10.126970701.127127764_DOCK1	SCYL2	0.24	1.4e-09
chr10.126970701.127127764_DOCK1	UBE2S	0.24	1.4e-09
chr10.126970701.127127764_DOCK1	SEMA4B	0.24	1.41e-09
chr10.126970701.127127764_DOCK1	TTLL3	-0.239	1.46e-09
chr10.126970701.127127764_DOCK1	EBF2	-0.241	1.48e-09
chr10.126970701.127127764_DOCK1	RAB4A	0.239	1.48e-09
chr10.126970701.127127764_DOCK1	PTCD1	0.239	1.49e-09
chr10.126970701.127127764_DOCK1	SGPP2	0.239	1.51e-09
chr10.126970701.127127764_DOCK1	DHRS11.1	0.239	1.51e-09
chr10.126970701.127127764_DOCK1	NACC1	0.239	1.53e-09
chr10.126970701.127127764_DOCK1	MS4A4E	-0.245	1.54e-09
chr10.126970701.127127764_DOCK1	LIN9	0.239	1.55e-09
chr10.126970701.127127764_DOCK1	EVI2A	-0.243	1.56e-09
chr10.126970701.127127764_DOCK1	MEG3	-0.243	1.56e-09
chr10.126970701.127127764_DOCK1	ENG	-0.239	1.56e-09
chr10.126970701.127127764_DOCK1	FAM129B	0.239	1.56e-09
chr10.126970701.127127764_DOCK1	PFDN2	0.239	1.57e-09
chr10.126970701.127127764_DOCK1	FEN1	0.239	1.57e-09
chr10.126970701.127127764_DOCK1	CS	0.239	1.58e-09
chr10.126970701.127127764_DOCK1	PURG	-0.24	1.59e-09
chr10.126970701.127127764_DOCK1	SHMT1	0.239	1.6e-09
chr10.126970701.127127764_DOCK1	FLG.AS1	-0.241	1.62e-09
chr10.126970701.127127764_DOCK1	CTD.2527I21.15	0.253	1.62e-09
chr10.126970701.127127764_DOCK1	RBM8A	0.239	1.65e-09
chr10.126970701.127127764_DOCK1	CACUL1	0.239	1.66e-09
chr10.126970701.127127764_DOCK1	VAMP5	-0.24	1.68e-09
chr10.126970701.127127764_DOCK1	FANCE	0.238	1.68e-09
chr10.126970701.127127764_DOCK1	TCN2	-0.238	1.69e-09
chr10.126970701.127127764_DOCK1	TICAM2	-0.238	1.69e-09
chr10.126970701.127127764_DOCK1	SH3BP4	0.238	1.7e-09
chr10.126970701.127127764_DOCK1	CITED4	0.238	1.72e-09
chr10.126970701.127127764_DOCK1	PDE7B	-0.239	1.76e-09
chr10.126970701.127127764_DOCK1	SERPINB5	0.256	1.76e-09
chr10.126970701.127127764_DOCK1	RP11.411K7.1	0.25	1.77e-09
chr10.126970701.127127764_DOCK1	FAM65A	-0.238	1.78e-09
chr10.126970701.127127764_DOCK1	KRT14	0.262	1.78e-09
chr10.126970701.127127764_DOCK1	ABCA9	-0.24	1.79e-09
chr10.126970701.127127764_DOCK1	PRSS35	-0.243	1.82e-09
chr10.126970701.127127764_DOCK1	CEACAM4	-0.243	1.83e-09
chr10.126970701.127127764_DOCK1	MRPL30	0.238	1.87e-09
chr10.126970701.127127764_DOCK1	HAUS8	0.238	1.87e-09
chr10.126970701.127127764_DOCK1	SELL	-0.238	1.89e-09
chr10.126970701.127127764_DOCK1	EIF1AD	0.238	1.89e-09
chr10.126970701.127127764_DOCK1	RRP1	0.238	1.9e-09
chr10.126970701.127127764_DOCK1	HSPA14	0.238	1.9e-09
chr10.126970701.127127764_DOCK1	GPRASP1	-0.238	1.94e-09
chr10.126970701.127127764_DOCK1	RBMS3	-0.237	1.96e-09
chr10.126970701.127127764_DOCK1	SPRTN	0.237	1.96e-09
chr10.126970701.127127764_DOCK1	PANX2	0.238	1.96e-09
chr10.126970701.127127764_DOCK1	CTB.133G6.1	-0.243	1.99e-09
chr10.126970701.127127764_DOCK1	CCNB2	0.237	2.01e-09
chr10.126970701.127127764_DOCK1	LEPR	-0.237	2.02e-09
chr10.126970701.127127764_DOCK1	TRIT1	0.237	2.02e-09
chr10.126970701.127127764_DOCK1	TTK	0.237	2.05e-09
chr10.126970701.127127764_DOCK1	DYSF	-0.237	2.07e-09
chr10.126970701.127127764_DOCK1	RPP21.2	0.237	2.07e-09
chr10.126970701.127127764_DOCK1	AIMP2	0.237	2.1e-09
chr10.126970701.127127764_DOCK1	ADGRE1	-0.241	2.13e-09
chr10.126970701.127127764_DOCK1	CETP	-0.238	2.18e-09
chr10.126970701.127127764_DOCK1	LSG1	0.237	2.18e-09
chr10.126970701.127127764_DOCK1	TMEM52	0.237	2.27e-09
chr10.126970701.127127764_DOCK1	KDM4A	0.236	2.29e-09
chr10.126970701.127127764_DOCK1	A2ML1	0.245	2.31e-09
chr10.126970701.127127764_DOCK1	ADGRA2	-0.236	2.35e-09
chr10.126970701.127127764_DOCK1	PPM1K	-0.236	2.37e-09
chr10.126970701.127127764_DOCK1	NOP2	0.236	2.37e-09
chr10.126970701.127127764_DOCK1	B4GALT2	0.236	2.39e-09
chr10.126970701.127127764_DOCK1	P2RX6	-0.238	2.43e-09
chr10.126970701.127127764_DOCK1	FAM222B	0.236	2.47e-09
chr10.126970701.127127764_DOCK1	FARSA	0.236	2.52e-09
chr10.126970701.127127764_DOCK1	CABLES2	0.236	2.52e-09
chr10.126970701.127127764_DOCK1	FES	-0.236	2.55e-09
chr10.126970701.127127764_DOCK1	EFEMP2	-0.236	2.59e-09
chr10.126970701.127127764_DOCK1	TTYH2	-0.236	2.59e-09
chr10.126970701.127127764_DOCK1	EIF4A3	0.236	2.6e-09
chr10.126970701.127127764_DOCK1	LOXHD1	-0.238	2.65e-09
chr10.126970701.127127764_DOCK1	MYBL2	0.236	2.65e-09
chr10.126970701.127127764_DOCK1	COA7	0.236	2.67e-09
chr10.126970701.127127764_DOCK1	CHDH	0.236	2.67e-09
chr10.126970701.127127764_DOCK1	RALBP1	0.235	2.69e-09
chr10.126970701.127127764_DOCK1	GLI1	-0.236	2.71e-09
chr10.126970701.127127764_DOCK1	TMEM69	0.236	2.73e-09
chr10.126970701.127127764_DOCK1	ACTN4	0.235	2.78e-09
chr10.126970701.127127764_DOCK1	S1PR1	-0.238	2.82e-09
chr10.126970701.127127764_DOCK1	H3F3A	0.235	2.85e-09
chr10.126970701.127127764_DOCK1	INPP5J	0.235	2.88e-09
chr10.126970701.127127764_DOCK1	SLC9A5	-0.235	2.9e-09
chr10.126970701.127127764_DOCK1	WNT7B	0.236	2.91e-09
chr10.126970701.127127764_DOCK1	CENPU	0.235	2.92e-09
chr10.126970701.127127764_DOCK1	MSRA	-0.235	2.93e-09
chr10.126970701.127127764_DOCK1	KIAA1614	-0.235	2.94e-09
chr10.126970701.127127764_DOCK1	CTNNBIP1	0.235	2.94e-09
chr10.126970701.127127764_DOCK1	KRT17	0.241	2.94e-09
chr10.126970701.127127764_DOCK1	RP11.89N17.1	-0.236	2.96e-09
chr10.126970701.127127764_DOCK1	ABCF1	0.235	2.97e-09
chr10.126970701.127127764_DOCK1	TMEM97	0.235	3e-09
chr10.126970701.127127764_DOCK1	TRIM16L	0.235	3e-09
chr10.126970701.127127764_DOCK1	TTC39A	0.235	3.06e-09
chr10.126970701.127127764_DOCK1	CLCN6	-0.235	3.07e-09
chr10.126970701.127127764_DOCK1	FMNL3	-0.235	3.08e-09
chr10.126970701.127127764_DOCK1	SCARA5	-0.239	3.12e-09
chr10.126970701.127127764_DOCK1	GPR85	-0.236	3.13e-09
chr10.126970701.127127764_DOCK1	KIF11	0.235	3.13e-09
chr10.126970701.127127764_DOCK1	PMF1	0.234	3.15e-09
chr10.126970701.127127764_DOCK1	GLTP	0.234	3.19e-09
chr10.126970701.127127764_DOCK1	SEPT6	-0.234	3.2e-09
chr10.126970701.127127764_DOCK1	TPRN	0.234	3.2e-09
chr10.126970701.127127764_DOCK1	HLX.AS1	-0.241	3.21e-09
chr10.126970701.127127764_DOCK1	TSPYL2	-0.234	3.22e-09
chr10.126970701.127127764_DOCK1	C4orf19	0.239	3.23e-09
chr10.126970701.127127764_DOCK1	CDT1	0.234	3.26e-09
chr10.126970701.127127764_DOCK1	WEE1	0.234	3.29e-09
chr10.126970701.127127764_DOCK1	LRPPRC	0.234	3.33e-09
chr10.126970701.127127764_DOCK1	TMEM189	0.234	3.34e-09
chr10.126970701.127127764_DOCK1	SYNGR2	0.234	3.39e-09
chr10.126970701.127127764_DOCK1	NRROS	-0.234	3.41e-09
chr10.126970701.127127764_DOCK1	RAD54B	0.234	3.45e-09
chr10.126970701.127127764_DOCK1	FOXM1	0.234	3.46e-09
chr10.126970701.127127764_DOCK1	EHMT2	0.234	3.48e-09
chr10.126970701.127127764_DOCK1	DCUN1D1	0.233	3.69e-09
chr10.126970701.127127764_DOCK1	CAPN11	-0.235	3.71e-09
chr10.126970701.127127764_DOCK1	ZNF217	0.233	3.74e-09
chr10.126970701.127127764_DOCK1	GAN	0.233	3.74e-09
chr10.126970701.127127764_DOCK1	SAMD12	0.234	3.76e-09
chr10.126970701.127127764_DOCK1	SAC3D1	0.233	3.78e-09
chr10.126970701.127127764_DOCK1	TMEM140	-0.233	3.79e-09
chr10.126970701.127127764_DOCK1	TICRR	0.233	3.8e-09
chr10.126970701.127127764_DOCK1	CDC25A	0.233	3.81e-09
chr10.126970701.127127764_DOCK1	RP11.134L10.1	-0.236	3.84e-09
chr10.126970701.127127764_DOCK1	PKMYT1	0.233	3.84e-09
chr10.126970701.127127764_DOCK1	PUF60	0.233	3.86e-09
chr10.126970701.127127764_DOCK1	AZIN1	0.233	3.86e-09
chr10.126970701.127127764_DOCK1	TMEM132C	-0.245	3.93e-09
chr10.126970701.127127764_DOCK1	CHN1	-0.233	3.96e-09
chr10.126970701.127127764_DOCK1	CKMT1B	0.241	3.98e-09
chr10.126970701.127127764_DOCK1	MMACHC	0.233	3.99e-09
chr10.126970701.127127764_DOCK1	PIP4K2A	-0.233	4.04e-09
chr10.126970701.127127764_DOCK1	COX5A	0.233	4.04e-09
chr10.126970701.127127764_DOCK1	NOC4L	0.233	4.05e-09
chr10.126970701.127127764_DOCK1	C1orf123	-0.233	4.09e-09
chr10.126970701.127127764_DOCK1	FOXN1	0.242	4.13e-09
chr10.126970701.127127764_DOCK1	POLR3GL	-0.233	4.14e-09
chr10.126970701.127127764_DOCK1	TMEM183A	0.233	4.16e-09
chr10.126970701.127127764_DOCK1	P2RY2	0.233	4.18e-09
chr10.126970701.127127764_DOCK1	MRS2	0.233	4.18e-09
chr10.126970701.127127764_DOCK1	NET1	0.233	4.23e-09
chr10.126970701.127127764_DOCK1	JAM3	-0.233	4.24e-09
chr10.126970701.127127764_DOCK1	CELF6	-0.232	4.32e-09
chr10.126970701.127127764_DOCK1	PPFIA1	0.232	4.34e-09
chr10.126970701.127127764_DOCK1	SAMD10	0.232	4.34e-09
chr10.126970701.127127764_DOCK1	SMPD4	0.232	4.35e-09
chr10.126970701.127127764_DOCK1	DPEP2	-0.234	4.37e-09
chr10.126970701.127127764_DOCK1	FBXO27	0.233	4.45e-09
chr10.126970701.127127764_DOCK1	ACBD7	0.233	4.49e-09
chr10.126970701.127127764_DOCK1	LAMA4	-0.232	4.52e-09
chr10.126970701.127127764_DOCK1	IFNLR1	0.232	4.55e-09
chr10.126970701.127127764_DOCK1	CDK2	0.232	4.59e-09
chr10.126970701.127127764_DOCK1	CAPN3	-0.232	4.61e-09
chr10.126970701.127127764_DOCK1	LYPLA1	0.232	4.65e-09
chr10.126970701.127127764_DOCK1	AGAP2	-0.232	4.67e-09
chr10.126970701.127127764_DOCK1	FAAH2	0.232	4.67e-09
chr10.126970701.127127764_DOCK1	MED19	0.232	4.71e-09
chr10.126970701.127127764_DOCK1	EPHB4	0.232	4.81e-09
chr10.126970701.127127764_DOCK1	FTSJ2	0.232	4.85e-09
chr10.126970701.127127764_DOCK1	DENND3	-0.232	4.86e-09
chr10.126970701.127127764_DOCK1	RHCG	0.252	4.88e-09
chr10.126970701.127127764_DOCK1	TMPRSS3	0.234	4.89e-09
chr10.126970701.127127764_DOCK1	MSTN	-0.235	4.93e-09
chr10.126970701.127127764_DOCK1	MYOZ3	-0.235	4.93e-09
chr10.126970701.127127764_DOCK1	KIF22	0.232	4.97e-09
chr10.126970701.127127764_DOCK1	SETD8	0.231	5.05e-09
chr10.126970701.127127764_DOCK1	PTPRK	0.231	5.06e-09
chr10.126970701.127127764_DOCK1	ZNF48	0.231	5.08e-09
chr10.126970701.127127764_DOCK1	SGCD	-0.233	5.11e-09
chr10.126970701.127127764_DOCK1	ARHGAP20	-0.231	5.15e-09
chr10.126970701.127127764_DOCK1	STX1B	-0.231	5.19e-09
chr10.126970701.127127764_DOCK1	DSG1	0.24	5.22e-09
chr10.126970701.127127764_DOCK1	RP11.141M1.3	-0.25	5.26e-09
chr10.126970701.127127764_DOCK1	DMXL2	-0.231	5.3e-09
chr10.126970701.127127764_DOCK1	LL22NC03.86G7.1	-0.231	5.31e-09
chr10.126970701.127127764_DOCK1	RAD51	0.231	5.31e-09
chr10.126970701.127127764_DOCK1	RP11.480I12.5	0.232	5.4e-09
chr10.126970701.127127764_DOCK1	RUNX1T1	-0.234	5.42e-09
chr10.126970701.127127764_DOCK1	DAP3	0.231	5.46e-09
chr10.126970701.127127764_DOCK1	LSM14A	0.231	5.48e-09
chr10.126970701.127127764_DOCK1	PDHX	0.231	5.5e-09
chr10.126970701.127127764_DOCK1	PIGO	0.231	5.51e-09
chr10.126970701.127127764_DOCK1	RNF168	0.231	5.57e-09
chr10.126970701.127127764_DOCK1	TYMSOS	0.231	5.65e-09
chr10.126970701.127127764_DOCK1	RGL1	-0.231	5.78e-09
chr10.126970701.127127764_DOCK1	PRPH2	-0.231	5.86e-09
chr10.126970701.127127764_DOCK1	GLE1	0.23	5.98e-09
chr10.126970701.127127764_DOCK1	TCOF1	0.23	6.03e-09
chr10.126970701.127127764_DOCK1	USH1G	0.245	6.07e-09
chr10.126970701.127127764_DOCK1	SMARCC1	0.23	6.27e-09
chr10.126970701.127127764_DOCK1	THOC3	0.23	6.31e-09
chr10.126970701.127127764_DOCK1	PATL2	-0.23	6.33e-09
chr10.126970701.127127764_DOCK1	RASSF6	0.232	6.4e-09
chr10.126970701.127127764_DOCK1	SLC9B2	-0.23	6.5e-09
chr10.126970701.127127764_DOCK1	RP11.295G20.2	0.236	6.56e-09
chr10.126970701.127127764_DOCK1	SLC7A1	0.23	6.63e-09
chr10.126970701.127127764_DOCK1	CLDN23	0.23	6.63e-09
chr10.126970701.127127764_DOCK1	CDK2AP1	0.23	6.68e-09
chr10.126970701.127127764_DOCK1	RTN3	0.23	6.69e-09
chr10.126970701.127127764_DOCK1	C7orf49	0.23	6.83e-09
chr10.126970701.127127764_DOCK1	C8orf33	0.229	6.89e-09
chr10.126970701.127127764_DOCK1	TTC30B	0.229	6.89e-09
chr10.126970701.127127764_DOCK1	CD209	-0.234	6.92e-09
chr10.126970701.127127764_DOCK1	ALKBH2	0.229	6.94e-09
chr10.126970701.127127764_DOCK1	NRAV	0.231	6.99e-09
chr10.126970701.127127764_DOCK1	MTPAP	0.229	7.12e-09
chr10.126970701.127127764_DOCK1	RGS18	-0.234	7.2e-09
chr10.126970701.127127764_DOCK1	TNS4	0.234	7.23e-09
chr10.126970701.127127764_DOCK1	DARS2	0.229	7.32e-09
chr10.126970701.127127764_DOCK1	NOA1	0.229	7.34e-09
chr10.126970701.127127764_DOCK1	F2RL1	0.229	7.37e-09
chr10.126970701.127127764_DOCK1	CDC20	0.229	7.44e-09
chr10.126970701.127127764_DOCK1	BMPER	-0.231	7.61e-09
chr10.126970701.127127764_DOCK1	SEC24D	-0.229	7.63e-09
chr10.126970701.127127764_DOCK1	DAAM2	-0.229	7.63e-09
chr10.126970701.127127764_DOCK1	CYLD	-0.229	7.71e-09
chr10.126970701.127127764_DOCK1	TMEM68	0.229	7.78e-09
chr10.126970701.127127764_DOCK1	GMNN	0.229	7.8e-09
chr10.126970701.127127764_DOCK1	CDH11	-0.232	7.81e-09
chr10.126970701.127127764_DOCK1	SLC2A3	-0.229	7.84e-09
chr10.126970701.127127764_DOCK1	ZWINT	0.229	7.84e-09
chr10.126970701.127127764_DOCK1	ZNF583	-0.229	7.85e-09
chr10.126970701.127127764_DOCK1	LTK	-0.229	7.86e-09
chr10.126970701.127127764_DOCK1	EBF3	-0.23	8.02e-09
chr10.126970701.127127764_DOCK1	CLCN2	0.228	8.03e-09
chr10.126970701.127127764_DOCK1	DDX21	0.228	8.1e-09
chr10.126970701.127127764_DOCK1	BZW2	0.228	8.18e-09
chr10.126970701.127127764_DOCK1	FBXO46	0.228	8.32e-09
chr10.126970701.127127764_DOCK1	MVK	0.228	8.35e-09
chr10.126970701.127127764_DOCK1	EXOSC4	0.228	8.42e-09
chr10.126970701.127127764_DOCK1	ADCY4	-0.229	8.43e-09
chr10.126970701.127127764_DOCK1	CTD.2054N24.2	-0.266	8.47e-09
chr10.126970701.127127764_DOCK1	KCNG2	-0.239	8.5e-09
chr10.126970701.127127764_DOCK1	PAQR4	0.228	8.52e-09
chr10.126970701.127127764_DOCK1	SLC20A2	0.228	8.61e-09
chr10.126970701.127127764_DOCK1	GFRA2	-0.23	8.66e-09
chr10.126970701.127127764_DOCK1	NUP62	0.228	8.73e-09
chr10.126970701.127127764_DOCK1	WDYHV1	0.228	8.74e-09
chr10.126970701.127127764_DOCK1	SEPT3	0.228	8.74e-09
chr10.126970701.127127764_DOCK1	C2orf54	0.235	8.86e-09
chr10.126970701.127127764_DOCK1	DEPDC1	0.228	8.9e-09
chr10.126970701.127127764_DOCK1	TMEM91	-0.228	9.09e-09
chr10.126970701.127127764_DOCK1	GPI	0.228	9.09e-09
chr10.126970701.127127764_DOCK1	FNBP1L	0.228	9.11e-09
chr10.126970701.127127764_DOCK1	HEG1	-0.228	9.31e-09
chr10.126970701.127127764_DOCK1	GOLPH3L	0.227	9.35e-09
chr10.126970701.127127764_DOCK1	MRPL11	0.227	9.36e-09
chr10.126970701.127127764_DOCK1	TSACC	0.229	9.39e-09
chr10.126970701.127127764_DOCK1	CR1	-0.23	9.5e-09
chr10.126970701.127127764_DOCK1	TUBA1C	0.227	9.51e-09
chr10.126970701.127127764_DOCK1	MREG	0.227	9.56e-09
chr10.126970701.127127764_DOCK1	SDPR	-0.23	9.86e-09
chr10.126970701.127127764_DOCK1	DCLRE1A	0.227	9.9e-09
chr10.126970701.127127764_DOCK1	CRYBB1	-0.233	9.93e-09
chr10.126970701.127127764_DOCK1	NAV3	-0.227	9.96e-09
chr10.126970701.127127764_DOCK1	GRIA1	-0.245	1.01e-08
chr10.126970701.127127764_DOCK1	MRC1	-0.23	1.01e-08
chr10.126970701.127127764_DOCK1	POU2F3	0.228	1.01e-08
chr10.126970701.127127764_DOCK1	PRR15L	0.231	1.01e-08
chr10.126970701.127127764_DOCK1	RP11.1072A3.3	-0.233	1.02e-08
chr10.126970701.127127764_DOCK1	HCG4P5.3	-0.232	1.03e-08
chr10.126970701.127127764_DOCK1	CHCHD2	0.227	1.03e-08
chr10.126970701.127127764_DOCK1	KIAA1191	0.227	1.04e-08
chr10.126970701.127127764_DOCK1	SCAND2P	-0.227	1.07e-08
chr10.126970701.127127764_DOCK1	WDR53	0.227	1.07e-08
chr10.126970701.127127764_DOCK1	TIGD3	0.227	1.07e-08
chr10.126970701.127127764_DOCK1	ATF6B.1	0.227	1.08e-08
chr10.126970701.127127764_DOCK1	CCNB1	0.227	1.08e-08
chr10.126970701.127127764_DOCK1	PPIH	0.227	1.08e-08
chr10.126970701.127127764_DOCK1	KIF2C	0.227	1.08e-08
chr10.126970701.127127764_DOCK1	NUDT5	0.227	1.08e-08
chr10.126970701.127127764_DOCK1	KRT4	0.252	1.08e-08
chr10.126970701.127127764_DOCK1	GPC6	-0.227	1.1e-08
chr10.126970701.127127764_DOCK1	NIN	-0.226	1.11e-08
chr10.126970701.127127764_DOCK1	MAPRE2	-0.226	1.12e-08
chr10.126970701.127127764_DOCK1	PHTF1	-0.226	1.12e-08
chr10.126970701.127127764_DOCK1	IGDCC4	-0.226	1.12e-08
chr10.126970701.127127764_DOCK1	AFTPH	0.226	1.12e-08
chr10.126970701.127127764_DOCK1	SULT2B1	0.227	1.12e-08
chr10.126970701.127127764_DOCK1	CCDC152	-0.229	1.17e-08
chr10.126970701.127127764_DOCK1	RP11.417N10.3	-0.275	1.18e-08
chr10.126970701.127127764_DOCK1	ICAM2	-0.229	1.18e-08
chr10.126970701.127127764_DOCK1	DAB2	-0.226	1.18e-08
chr10.126970701.127127764_DOCK1	RTKN	0.226	1.18e-08
chr10.126970701.127127764_DOCK1	TRIP13	0.226	1.18e-08
chr10.126970701.127127764_DOCK1	DCAF4	0.226	1.18e-08
chr10.126970701.127127764_DOCK1	ZP3	0.226	1.18e-08
chr10.126970701.127127764_DOCK1	GS1.124K5.9	-0.235	1.19e-08
chr10.126970701.127127764_DOCK1	HES1	0.226	1.19e-08
chr10.126970701.127127764_DOCK1	FHL1	-0.226	1.2e-08
chr10.126970701.127127764_DOCK1	MRPL38	0.226	1.21e-08
chr10.126970701.127127764_DOCK1	MGME1	0.226	1.21e-08
chr10.126970701.127127764_DOCK1	YARS2	0.226	1.21e-08
chr10.126970701.127127764_DOCK1	THAP4	0.226	1.22e-08
chr10.126970701.127127764_DOCK1	PARD3	0.226	1.23e-08
chr10.126970701.127127764_DOCK1	UBAP2L	0.226	1.24e-08
chr10.126970701.127127764_DOCK1	SENCR	-0.325	1.25e-08
chr10.126970701.127127764_DOCK1	YEATS2	0.226	1.25e-08
chr10.126970701.127127764_DOCK1	COX10	0.226	1.25e-08
chr10.126970701.127127764_DOCK1	CTC.428H11.2	-0.226	1.26e-08
chr10.126970701.127127764_DOCK1	DLAT	0.225	1.27e-08
chr10.126970701.127127764_DOCK1	FGL2	-0.227	1.28e-08
chr10.126970701.127127764_DOCK1	HVCN1	-0.226	1.28e-08
chr10.126970701.127127764_DOCK1	HILPDA	0.225	1.28e-08
chr10.126970701.127127764_DOCK1	RNF225	0.227	1.29e-08
chr10.126970701.127127764_DOCK1	MRPL15	0.225	1.3e-08
chr10.126970701.127127764_DOCK1	KPNA4	0.225	1.31e-08
chr10.126970701.127127764_DOCK1	KIF12	0.226	1.31e-08
chr10.126970701.127127764_DOCK1	TPRXL	0.24	1.31e-08
chr10.126970701.127127764_DOCK1	CSTF2	0.225	1.32e-08
chr10.126970701.127127764_DOCK1	TTC9	0.225	1.32e-08
chr10.126970701.127127764_DOCK1	LPXN	-0.225	1.33e-08
chr10.126970701.127127764_DOCK1	PROSER2	0.225	1.33e-08
chr10.126970701.127127764_DOCK1	ASCL2	0.233	1.33e-08
chr10.126970701.127127764_DOCK1	CDK16	0.225	1.34e-08
chr10.126970701.127127764_DOCK1	KCNAB2	-0.225	1.35e-08
chr10.126970701.127127764_DOCK1	ST8SIA4	-0.229	1.36e-08
chr10.126970701.127127764_DOCK1	NID2	-0.225	1.36e-08
chr10.126970701.127127764_DOCK1	TMEM106A	-0.225	1.37e-08
chr10.126970701.127127764_DOCK1	FRK	0.225	1.39e-08
chr10.126970701.127127764_DOCK1	AP4B1	-0.225	1.43e-08
chr10.126970701.127127764_DOCK1	GMCL1	0.225	1.43e-08
chr10.126970701.127127764_DOCK1	KLF2	-0.225	1.44e-08
chr10.126970701.127127764_DOCK1	DIABLO	0.225	1.44e-08
chr10.126970701.127127764_DOCK1	EMP2	0.225	1.45e-08
chr10.126970701.127127764_DOCK1	SLCO1C1	-0.235	1.46e-08
chr10.126970701.127127764_DOCK1	CHEK1	0.225	1.46e-08
chr10.126970701.127127764_DOCK1	TGFBR2	-0.224	1.47e-08
chr10.126970701.127127764_DOCK1	SNHG24	-0.273	1.48e-08
chr10.126970701.127127764_DOCK1	TSHZ3	-0.224	1.48e-08
chr10.126970701.127127764_DOCK1	ELOVL7	0.224	1.48e-08
chr10.126970701.127127764_DOCK1	PTPRM	-0.224	1.49e-08
chr10.126970701.127127764_DOCK1	PAQR5	0.225	1.49e-08
chr10.126970701.127127764_DOCK1	ANK2	-0.224	1.5e-08
chr10.126970701.127127764_DOCK1	ZNF132	-0.224	1.5e-08
chr10.126970701.127127764_DOCK1	DDX27	0.224	1.5e-08
chr10.126970701.127127764_DOCK1	RP11.465N4.4	0.232	1.5e-08
chr10.126970701.127127764_DOCK1	CTTN	0.224	1.53e-08
chr10.126970701.127127764_DOCK1	MLF2	0.224	1.56e-08
chr10.126970701.127127764_DOCK1	CHD7	0.224	1.56e-08
chr10.126970701.127127764_DOCK1	TK1	0.224	1.57e-08
chr10.126970701.127127764_DOCK1	PRPF40B	0.224	1.58e-08
chr10.126970701.127127764_DOCK1	DDX18	0.224	1.59e-08
chr10.126970701.127127764_DOCK1	STX6	0.224	1.6e-08
chr10.126970701.127127764_DOCK1	SGPL1	0.224	1.61e-08
chr10.126970701.127127764_DOCK1	PREX1	-0.224	1.62e-08
chr10.126970701.127127764_DOCK1	ACAP1	-0.224	1.62e-08
chr10.126970701.127127764_DOCK1	RP11.182J1.3	-0.224	1.63e-08
chr10.126970701.127127764_DOCK1	SLMO2	0.224	1.64e-08
chr10.126970701.127127764_DOCK1	OTUD7B	0.224	1.66e-08
chr10.126970701.127127764_DOCK1	RAD23B	0.224	1.67e-08
chr10.126970701.127127764_DOCK1	TMEM63B	0.224	1.67e-08
chr10.126970701.127127764_DOCK1	MED30	0.224	1.67e-08
chr10.126970701.127127764_DOCK1	DSG3	0.26	1.69e-08
chr10.126970701.127127764_DOCK1	H1F0	0.224	1.7e-08
chr10.126970701.127127764_DOCK1	FGFR3	0.224	1.7e-08
chr10.126970701.127127764_DOCK1	ILF3	0.224	1.71e-08
chr10.126970701.127127764_DOCK1	C2orf47	0.224	1.71e-08
chr10.126970701.127127764_DOCK1	ORC1	0.224	1.71e-08
chr10.126970701.127127764_DOCK1	SLC35B4	-0.223	1.72e-08
chr10.126970701.127127764_DOCK1	CCT5	0.223	1.72e-08
chr10.126970701.127127764_DOCK1	ZNF706	0.223	1.72e-08
chr10.126970701.127127764_DOCK1	RP11.513D5.5	-0.225	1.73e-08
chr10.126970701.127127764_DOCK1	GIPC1	0.223	1.75e-08
chr10.126970701.127127764_DOCK1	ATL2	0.223	1.75e-08
chr10.126970701.127127764_DOCK1	KIAA1462	-0.223	1.76e-08
chr10.126970701.127127764_DOCK1	NRXN2	-0.223	1.76e-08
chr10.126970701.127127764_DOCK1	GART	0.223	1.76e-08
chr10.126970701.127127764_DOCK1	MDH2	0.223	1.78e-08
chr10.126970701.127127764_DOCK1	PRSS27	0.223	1.78e-08
chr10.126970701.127127764_DOCK1	SVOPL	0.239	1.79e-08
chr10.126970701.127127764_DOCK1	MEOX2	-0.229	1.8e-08
chr10.126970701.127127764_DOCK1	KIAA0825	-0.223	1.81e-08
chr10.126970701.127127764_DOCK1	PCAT6	0.227	1.81e-08
chr10.126970701.127127764_DOCK1	RPS6KB2	0.223	1.84e-08
chr10.126970701.127127764_DOCK1	MDFIC	-0.226	1.85e-08
chr10.126970701.127127764_DOCK1	NCF4	-0.226	1.87e-08
chr10.126970701.127127764_DOCK1	SSU72	0.223	1.87e-08
chr10.126970701.127127764_DOCK1	RAD51AP1	0.223	1.88e-08
chr10.126970701.127127764_DOCK1	TTLL10	0.224	1.88e-08
chr10.126970701.127127764_DOCK1	SLC5A1	0.226	1.88e-08
chr10.126970701.127127764_DOCK1	NCAPH	0.223	1.89e-08
chr10.126970701.127127764_DOCK1	SHROOM3	0.223	1.91e-08
chr10.126970701.127127764_DOCK1	PLA2G4F	0.224	1.92e-08
chr10.126970701.127127764_DOCK1	MYB	0.223	1.94e-08
chr10.126970701.127127764_DOCK1	ADM2	0.223	1.94e-08
chr10.126970701.127127764_DOCK1	SUPV3L1	0.223	1.95e-08
chr10.126970701.127127764_DOCK1	RAC3	0.223	1.96e-08
chr10.126970701.127127764_DOCK1	ERVMER34.1	0.223	1.96e-08
chr10.126970701.127127764_DOCK1	LDB2	-0.226	1.97e-08
chr10.126970701.127127764_DOCK1	UBL4A	0.223	1.97e-08
chr10.126970701.127127764_DOCK1	UTP23	0.222	1.99e-08
chr10.126970701.127127764_DOCK1	MAN1C1	-0.222	2e-08
chr10.126970701.127127764_DOCK1	FAM183A	0.227	2.02e-08
chr10.126970701.127127764_DOCK1	PSMC4	0.222	2.07e-08
chr10.126970701.127127764_DOCK1	CALML3	0.27	2.08e-08
chr10.126970701.127127764_DOCK1	IMPG2	-0.222	2.09e-08
chr10.126970701.127127764_DOCK1	PRPF19	0.222	2.09e-08
chr10.126970701.127127764_DOCK1	TRAF2	0.222	2.09e-08
chr10.126970701.127127764_DOCK1	GGTA1P	-0.228	2.13e-08
chr10.126970701.127127764_DOCK1	EVI5	-0.222	2.14e-08
chr10.126970701.127127764_DOCK1	RBBP8	0.222	2.15e-08
chr10.126970701.127127764_DOCK1	TSR1	0.222	2.15e-08
chr10.126970701.127127764_DOCK1	PRPF4	0.222	2.16e-08
chr10.126970701.127127764_DOCK1	GPSM2	0.222	2.17e-08
chr10.126970701.127127764_DOCK1	HIST1H2BF	0.222	2.18e-08
chr10.126970701.127127764_DOCK1	RP11.182J1.1	-0.222	2.22e-08
chr10.126970701.127127764_DOCK1	CLIP3	-0.222	2.23e-08
chr10.126970701.127127764_DOCK1	MRPS35	0.222	2.23e-08
chr10.126970701.127127764_DOCK1	CSNK2A1	0.222	2.24e-08
chr10.126970701.127127764_DOCK1	ITPR1	-0.222	2.25e-08
chr10.126970701.127127764_DOCK1	CD163L1	-0.222	2.26e-08
chr10.126970701.127127764_DOCK1	OLFML3	-0.222	2.28e-08
chr10.126970701.127127764_DOCK1	MRPL48	0.222	2.3e-08
chr10.126970701.127127764_DOCK1	SIGLEC11	-0.224	2.32e-08
chr10.126970701.127127764_DOCK1	KLHL4	-0.225	2.36e-08
chr10.126970701.127127764_DOCK1	C19orf35	-0.226	2.37e-08
chr10.126970701.127127764_DOCK1	HN1	0.221	2.39e-08
chr10.126970701.127127764_DOCK1	RP11.673E1.3	-0.245	2.43e-08
chr10.126970701.127127764_DOCK1	ENOX1	-0.221	2.46e-08
chr10.126970701.127127764_DOCK1	LTBR	0.221	2.46e-08
chr10.126970701.127127764_DOCK1	SYTL1	0.221	2.46e-08
chr10.126970701.127127764_DOCK1	GNL2	0.221	2.48e-08
chr10.126970701.127127764_DOCK1	YY1	0.221	2.49e-08
chr10.126970701.127127764_DOCK1	PRKDC	0.221	2.5e-08
chr10.126970701.127127764_DOCK1	UBE2C	0.221	2.56e-08
chr10.126970701.127127764_DOCK1	DNMT3B	0.221	2.56e-08
chr10.126970701.127127764_DOCK1	HSD11B2	0.221	2.57e-08
chr10.126970701.127127764_DOCK1	CCDC137	0.221	2.59e-08
chr10.126970701.127127764_DOCK1	CD226	-0.221	2.6e-08
chr10.126970701.127127764_DOCK1	PNCK	0.222	2.6e-08
chr10.126970701.127127764_DOCK1	TMEM265	0.222	2.62e-08
chr10.126970701.127127764_DOCK1	RAE1	0.221	2.63e-08
chr10.126970701.127127764_DOCK1	IL10RA	-0.221	2.64e-08
chr10.126970701.127127764_DOCK1	ALG13	-0.221	2.64e-08
chr10.126970701.127127764_DOCK1	USP39	0.221	2.64e-08
chr10.126970701.127127764_DOCK1	PTTG1	0.221	2.65e-08
chr10.126970701.127127764_DOCK1	RP11.57K17.1	-0.241	2.66e-08
chr10.126970701.127127764_DOCK1	PKD2	-0.22	2.72e-08
chr10.126970701.127127764_DOCK1	PDCD11	0.22	2.72e-08
chr10.126970701.127127764_DOCK1	TFAP4	0.22	2.72e-08
chr10.126970701.127127764_DOCK1	PPP1CA	0.22	2.78e-08
chr10.126970701.127127764_DOCK1	ZNHIT2	0.22	2.79e-08
chr10.126970701.127127764_DOCK1	ARMCX4	-0.22	2.83e-08
chr10.126970701.127127764_DOCK1	CCSAP	0.22	2.83e-08
chr10.126970701.127127764_DOCK1	TMEM134	0.22	2.87e-08
chr10.126970701.127127764_DOCK1	CBLN3	-0.22	2.89e-08
chr10.126970701.127127764_DOCK1	POLN	-0.22	2.9e-08
chr10.126970701.127127764_DOCK1	SNED1	-0.22	2.92e-08
chr10.126970701.127127764_DOCK1	PSMD2	0.22	2.92e-08
chr10.126970701.127127764_DOCK1	STK24	0.22	2.94e-08
chr10.126970701.127127764_DOCK1	COL24A1	-0.221	2.96e-08
chr10.126970701.127127764_DOCK1	STARD7	0.22	2.96e-08
chr10.126970701.127127764_DOCK1	DANCR	0.22	2.98e-08
chr10.126970701.127127764_DOCK1	LILRB5	-0.223	2.99e-08
chr10.126970701.127127764_DOCK1	TNS2	-0.22	2.99e-08
chr10.126970701.127127764_DOCK1	GPIHBP1	-0.225	3e-08
chr10.126970701.127127764_DOCK1	MYO6	0.22	3.01e-08
chr10.126970701.127127764_DOCK1	ZNF669	0.22	3.03e-08
chr10.126970701.127127764_DOCK1	RP11.845M18.6	0.232	3.04e-08
chr10.126970701.127127764_DOCK1	ADRB3	-0.251	3.06e-08
chr10.126970701.127127764_DOCK1	C11orf72	0.235	3.06e-08
chr10.126970701.127127764_DOCK1	C1orf131	0.22	3.09e-08
chr10.126970701.127127764_DOCK1	RP11.759A24.1	-0.227	3.1e-08
chr10.126970701.127127764_DOCK1	MAF	-0.22	3.1e-08
chr10.126970701.127127764_DOCK1	GNAI2	-0.219	3.11e-08
chr10.126970701.127127764_DOCK1	DNAJC21	0.219	3.11e-08
chr10.126970701.127127764_DOCK1	MPEG1	-0.223	3.14e-08
chr10.126970701.127127764_DOCK1	RFC2	0.219	3.17e-08
chr10.126970701.127127764_DOCK1	CLUH	0.219	3.18e-08
chr10.126970701.127127764_DOCK1	TGIF1	0.219	3.18e-08
chr10.126970701.127127764_DOCK1	ZNF777	0.219	3.19e-08
chr10.126970701.127127764_DOCK1	PSPH	0.219	3.24e-08
chr10.126970701.127127764_DOCK1	NDUFB9	0.219	3.25e-08
chr10.126970701.127127764_DOCK1	RNF166	-0.219	3.29e-08
chr10.126970701.127127764_DOCK1	GPR157	0.219	3.3e-08
chr10.126970701.127127764_DOCK1	MBD2	0.219	3.31e-08
chr10.126970701.127127764_DOCK1	SUMO2	0.219	3.32e-08
chr10.126970701.127127764_DOCK1	PRR36	0.219	3.32e-08
chr10.126970701.127127764_DOCK1	CTBP2P8	-0.227	3.33e-08
chr10.126970701.127127764_DOCK1	GPR135	-0.219	3.39e-08
chr10.126970701.127127764_DOCK1	VPS13C	-0.219	3.4e-08
chr10.126970701.127127764_DOCK1	PITPNM3	0.219	3.4e-08
chr10.126970701.127127764_DOCK1	RP11.94C24.8	-0.233	3.41e-08
chr10.126970701.127127764_DOCK1	GMEB2	0.219	3.45e-08
chr10.126970701.127127764_DOCK1	ZNF442	-0.219	3.47e-08
chr10.126970701.127127764_DOCK1	ERAL1	0.219	3.47e-08
chr10.126970701.127127764_DOCK1	SNRPF	0.219	3.49e-08
chr10.126970701.127127764_DOCK1	RMND5A	0.219	3.49e-08
chr10.126970701.127127764_DOCK1	CHMP4B	0.219	3.5e-08
chr10.126970701.127127764_DOCK1	GJB3	0.225	3.52e-08
chr10.126970701.127127764_DOCK1	ATM	-0.219	3.56e-08
chr10.126970701.127127764_DOCK1	FAM220A	0.218	3.62e-08
chr10.126970701.127127764_DOCK1	MAZ	0.218	3.63e-08
chr10.126970701.127127764_DOCK1	ADRM1	0.218	3.64e-08
chr10.126970701.127127764_DOCK1	RNASEH2A	0.218	3.65e-08
chr10.126970701.127127764_DOCK1	UQCRFS1	0.218	3.65e-08
chr10.126970701.127127764_DOCK1	NSDHL	0.218	3.74e-08
chr10.126970701.127127764_DOCK1	LRRC45	0.218	3.75e-08
chr10.126970701.127127764_DOCK1	SLC39A13	-0.218	3.76e-08
chr10.126970701.127127764_DOCK1	ATG4D	0.218	3.77e-08
chr10.126970701.127127764_DOCK1	COL25A1	-0.221	3.78e-08
chr10.126970701.127127764_DOCK1	NDUFB4	0.218	3.78e-08
chr10.126970701.127127764_DOCK1	GOLGA2P10	0.218	3.79e-08
chr10.126970701.127127764_DOCK1	GALNT15	-0.22	3.8e-08
chr10.126970701.127127764_DOCK1	GPD2	0.218	3.81e-08
chr10.126970701.127127764_DOCK1	AC005618.9	-0.254	3.86e-08
chr10.126970701.127127764_DOCK1	CSNK2B	0.218	3.87e-08
chr10.126970701.127127764_DOCK1	STK3	0.218	3.87e-08
chr10.126970701.127127764_DOCK1	SKA1	0.218	3.92e-08
chr10.126970701.127127764_DOCK1	GIMAP8	-0.22	3.95e-08
chr10.126970701.127127764_DOCK1	UNC5C	-0.219	3.95e-08
chr10.126970701.127127764_DOCK1	RNPS1	0.218	3.97e-08
chr10.126970701.127127764_DOCK1	ARHGAP9	-0.218	4.03e-08
chr10.126970701.127127764_DOCK1	TMEM71	-0.22	4.04e-08
chr10.126970701.127127764_DOCK1	CYTH4	-0.219	4.04e-08
chr10.126970701.127127764_DOCK1	CD28	-0.219	4.04e-08
chr10.126970701.127127764_DOCK1	HGH1	0.218	4.04e-08
chr10.126970701.127127764_DOCK1	MRPL4	0.218	4.05e-08
chr10.126970701.127127764_DOCK1	SLC12A8	0.218	4.09e-08
chr10.126970701.127127764_DOCK1	LSAMP	-0.218	4.1e-08
chr10.126970701.127127764_DOCK1	EFNA3	0.218	4.12e-08
chr10.126970701.127127764_DOCK1	PRC1	0.217	4.18e-08
chr10.126970701.127127764_DOCK1	RP3.477O4.14	-0.227	4.21e-08
chr10.126970701.127127764_DOCK1	HSD17B1P1	-0.218	4.26e-08
chr10.126970701.127127764_DOCK1	ADAM19	-0.217	4.28e-08
chr10.126970701.127127764_DOCK1	FAM117B	0.217	4.28e-08
chr10.126970701.127127764_DOCK1	CHERP	0.217	4.29e-08
chr10.126970701.127127764_DOCK1	DNM3	-0.217	4.31e-08
chr10.126970701.127127764_DOCK1	PPP1R8	0.217	4.35e-08
chr10.126970701.127127764_DOCK1	USP42	0.217	4.35e-08
chr10.126970701.127127764_DOCK1	PAXIP1	0.217	4.36e-08
chr10.126970701.127127764_DOCK1	ZNF544	0.217	4.36e-08
chr10.126970701.127127764_DOCK1	GCLC	0.217	4.37e-08
chr10.126970701.127127764_DOCK1	OLFML1	-0.221	4.39e-08
chr10.126970701.127127764_DOCK1	NMU	0.224	4.4e-08
chr10.126970701.127127764_DOCK1	TRPC3	-0.22	4.41e-08
chr10.126970701.127127764_DOCK1	HSF1	0.217	4.41e-08
chr10.126970701.127127764_DOCK1	STYK1	0.217	4.44e-08
chr10.126970701.127127764_DOCK1	DNAJB11	0.217	4.45e-08
chr10.126970701.127127764_DOCK1	CPED1	-0.218	4.51e-08
chr10.126970701.127127764_DOCK1	RRS1	0.217	4.51e-08
chr10.126970701.127127764_DOCK1	C16orf86	-0.217	4.54e-08
chr10.126970701.127127764_DOCK1	TNFRSF4	-0.217	4.59e-08
chr10.126970701.127127764_DOCK1	GSTO2	0.217	4.6e-08
chr10.126970701.127127764_DOCK1	ATP13A3	0.217	4.61e-08
chr10.126970701.127127764_DOCK1	WIPF1	-0.217	4.62e-08
chr10.126970701.127127764_DOCK1	XPO5	0.217	4.64e-08
chr10.126970701.127127764_DOCK1	CPSF4	0.217	4.64e-08
chr10.126970701.127127764_DOCK1	TRMT6	0.217	4.64e-08
chr10.126970701.127127764_DOCK1	PRTG	-0.217	4.65e-08
chr10.126970701.127127764_DOCK1	MAGOH	0.217	4.66e-08
chr10.126970701.127127764_DOCK1	GIMAP1	-0.22	4.73e-08
chr10.126970701.127127764_DOCK1	ACVRL1	-0.217	4.76e-08
chr10.126970701.127127764_DOCK1	MORN3	0.217	4.82e-08
chr10.126970701.127127764_DOCK1	NOG	-0.221	4.87e-08
chr10.126970701.127127764_DOCK1	ZSCAN31	0.216	4.89e-08
chr10.126970701.127127764_DOCK1	DLC1	-0.219	4.92e-08
chr10.126970701.127127764_DOCK1	DPP3	0.216	4.94e-08
chr10.126970701.127127764_DOCK1	CYGB	-0.219	4.95e-08
chr10.126970701.127127764_DOCK1	STK32B	-0.217	4.97e-08
chr10.126970701.127127764_DOCK1	HHIP.AS1	-0.244	5.02e-08
chr10.126970701.127127764_DOCK1	FAM65B	-0.218	5.04e-08
chr10.126970701.127127764_DOCK1	APBB3	-0.216	5.05e-08
chr10.126970701.127127764_DOCK1	PLCB2	-0.216	5.06e-08
chr10.126970701.127127764_DOCK1	EFNA4	0.216	5.06e-08
chr10.126970701.127127764_DOCK1	DDX60L	-0.216	5.08e-08
chr10.126970701.127127764_DOCK1	CENPH	0.216	5.11e-08
chr10.126970701.127127764_DOCK1	PPP1R16B	-0.216	5.13e-08
chr10.126970701.127127764_DOCK1	DOCK11	-0.216	5.15e-08
chr10.126970701.127127764_DOCK1	SLC16A4	-0.216	5.15e-08
chr10.126970701.127127764_DOCK1	RP11.166D19.1	-0.232	5.17e-08
chr10.126970701.127127764_DOCK1	ABCF3	0.216	5.23e-08
chr10.126970701.127127764_DOCK1	RNF8	0.216	5.23e-08
chr10.126970701.127127764_DOCK1	FCN1	-0.22	5.27e-08
chr10.126970701.127127764_DOCK1	FAM78A	-0.216	5.27e-08
chr10.126970701.127127764_DOCK1	CH17.472G23.1	-0.219	5.31e-08
chr10.126970701.127127764_DOCK1	E2F1	0.216	5.34e-08
chr10.126970701.127127764_DOCK1	CTD.3193K9.4	-0.217	5.35e-08
chr10.126970701.127127764_DOCK1	KCND1	-0.216	5.36e-08
chr10.126970701.127127764_DOCK1	IRF2BP2	0.216	5.38e-08
chr10.126970701.127127764_DOCK1	TKT	0.216	5.4e-08
chr10.126970701.127127764_DOCK1	VAT1L	-0.221	5.45e-08
chr10.126970701.127127764_DOCK1	CNTLN	-0.216	5.45e-08
chr10.126970701.127127764_DOCK1	PHGDH	0.216	5.5e-08
chr10.126970701.127127764_DOCK1	DLG1	0.216	5.52e-08
chr10.126970701.127127764_DOCK1	TNFSF8	-0.218	5.65e-08
chr10.126970701.127127764_DOCK1	ZSCAN30	-0.215	5.7e-08
chr10.126970701.127127764_DOCK1	MTA3	0.215	5.71e-08
chr10.126970701.127127764_DOCK1	PCNX	-0.215	5.75e-08
chr10.126970701.127127764_DOCK1	TMEM123	0.215	5.81e-08
chr10.126970701.127127764_DOCK1	SCNN1B	0.216	5.82e-08
chr10.126970701.127127764_DOCK1	APOBEC3B	0.216	5.82e-08
chr10.126970701.127127764_DOCK1	MRPS9	0.215	5.86e-08
chr10.126970701.127127764_DOCK1	CACNA1E	-0.216	5.9e-08
chr10.126970701.127127764_DOCK1	FBXL5	-0.215	5.91e-08
chr10.126970701.127127764_DOCK1	DSC1	0.228	5.91e-08
chr10.126970701.127127764_DOCK1	DGUOK.AS1	0.222	5.99e-08
chr10.126970701.127127764_DOCK1	KLHL3	-0.215	6e-08
chr10.126970701.127127764_DOCK1	B3GALNT2	0.215	6.03e-08
chr10.126970701.127127764_DOCK1	NOXA1	0.215	6.05e-08
chr10.126970701.127127764_DOCK1	PAICS	0.215	6.06e-08
chr10.126970701.127127764_DOCK1	LRP5	0.215	6.07e-08
chr10.126970701.127127764_DOCK1	PALB2	0.215	6.13e-08
chr10.126970701.127127764_DOCK1	URI1	0.215	6.14e-08
chr10.126970701.127127764_DOCK1	PCDH18	-0.218	6.16e-08
chr10.126970701.127127764_DOCK1	N4BP3	0.215	6.17e-08
chr10.126970701.127127764_DOCK1	MSC.AS1	-0.219	6.18e-08
chr10.126970701.127127764_DOCK1	CYSLTR1	-0.216	6.26e-08
chr10.126970701.127127764_DOCK1	SRD5A1	0.215	6.26e-08
chr10.126970701.127127764_DOCK1	AHCY	0.215	6.27e-08
chr10.126970701.127127764_DOCK1	PLEKHN1	0.215	6.31e-08
chr10.126970701.127127764_DOCK1	BTBD19	-0.215	6.35e-08
chr10.126970701.127127764_DOCK1	MRPL12	0.215	6.42e-08
chr10.126970701.127127764_DOCK1	RTKN2	0.215	6.43e-08
chr10.126970701.127127764_DOCK1	GBAS	0.214	6.44e-08
chr10.126970701.127127764_DOCK1	FA2H	0.217	6.46e-08
chr10.126970701.127127764_DOCK1	TRIM28	0.214	6.47e-08
chr10.126970701.127127764_DOCK1	RP1.69D17.3	-0.228	6.49e-08
chr10.126970701.127127764_DOCK1	SRGN	-0.216	6.49e-08
chr10.126970701.127127764_DOCK1	MUSTN1	-0.214	6.65e-08
chr10.126970701.127127764_DOCK1	PTK6	0.214	6.69e-08
chr10.126970701.127127764_DOCK1	BEST1	-0.214	6.7e-08
chr10.126970701.127127764_DOCK1	HNRNPL	0.214	6.7e-08
chr10.126970701.127127764_DOCK1	MED22	0.214	6.74e-08
chr10.126970701.127127764_DOCK1	ZNF232	0.214	6.74e-08
chr10.126970701.127127764_DOCK1	REEP4	0.214	6.78e-08
chr10.126970701.127127764_DOCK1	CLEC10A	-0.218	6.82e-08
chr10.126970701.127127764_DOCK1	EIF3H	0.214	6.84e-08
chr10.126970701.127127764_DOCK1	C1orf226	0.214	6.85e-08
chr10.126970701.127127764_DOCK1	WAS	-0.214	6.87e-08
chr10.126970701.127127764_DOCK1	AMMECR1	0.214	6.87e-08
chr10.126970701.127127764_DOCK1	EPHA5	-0.227	6.88e-08
chr10.126970701.127127764_DOCK1	EIF4H	0.214	6.89e-08
chr10.126970701.127127764_DOCK1	RASSF10	0.217	6.93e-08
chr10.126970701.127127764_DOCK1	AFG3L2	0.214	6.96e-08
chr10.126970701.127127764_DOCK1	PPID	0.214	6.98e-08
chr10.126970701.127127764_DOCK1	ZNF333	-0.214	7.01e-08
chr10.126970701.127127764_DOCK1	RMI2	0.214	7.05e-08
chr10.126970701.127127764_DOCK1	PCDHGC3	-0.214	7.06e-08
chr10.126970701.127127764_DOCK1	GSG2	0.214	7.11e-08
chr10.126970701.127127764_DOCK1	SGOL1	0.214	7.11e-08
chr10.126970701.127127764_DOCK1	MAN2C1	-0.214	7.14e-08
chr10.126970701.127127764_DOCK1	CTB.47B11.3	-0.235	7.18e-08
chr10.126970701.127127764_DOCK1	LINC00961	-0.218	7.18e-08
chr10.126970701.127127764_DOCK1	PHYKPL	-0.214	7.21e-08
chr10.126970701.127127764_DOCK1	RAB11FIP1	0.214	7.23e-08
chr10.126970701.127127764_DOCK1	SLC15A1	0.219	7.23e-08
chr10.126970701.127127764_DOCK1	NUDT8	0.214	7.24e-08
chr10.126970701.127127764_DOCK1	SH2D3C	-0.214	7.3e-08
chr10.126970701.127127764_DOCK1	EXO1	0.214	7.3e-08
chr10.126970701.127127764_DOCK1	EIF2S2	0.214	7.32e-08
chr10.126970701.127127764_DOCK1	DCHS1	-0.214	7.33e-08
chr10.126970701.127127764_DOCK1	SELPLG	-0.214	7.35e-08
chr10.126970701.127127764_DOCK1	RFX8	-0.216	7.37e-08
chr10.126970701.127127764_DOCK1	CTB.55O6.12	-0.214	7.38e-08
chr10.126970701.127127764_DOCK1	ARHGEF35	0.237	7.38e-08
chr10.126970701.127127764_DOCK1	KHDRBS2	-0.22	7.41e-08
chr10.126970701.127127764_DOCK1	C16orf59	0.213	7.47e-08
chr10.126970701.127127764_DOCK1	POP4	0.213	7.52e-08
chr10.126970701.127127764_DOCK1	NOVA1	-0.214	7.54e-08
chr10.126970701.127127764_DOCK1	CFL2	-0.213	7.59e-08
chr10.126970701.127127764_DOCK1	CC2D2B	-0.218	7.67e-08
chr10.126970701.127127764_DOCK1	ELF5	0.223	7.68e-08
chr10.126970701.127127764_DOCK1	CELF2	-0.216	7.71e-08
chr10.126970701.127127764_DOCK1	HCLS1	-0.213	7.72e-08
chr10.126970701.127127764_DOCK1	RPL7	0.213	7.75e-08
chr10.126970701.127127764_DOCK1	AP1S3	0.213	7.77e-08
chr10.126970701.127127764_DOCK1	ZNF804A	-0.217	7.81e-08
chr10.126970701.127127764_DOCK1	MTMR1	0.213	7.88e-08
chr10.126970701.127127764_DOCK1	ANAPC7	0.213	7.89e-08
chr10.126970701.127127764_DOCK1	FAM84A	0.213	7.93e-08
chr10.126970701.127127764_DOCK1	RRP15	0.213	7.94e-08
chr10.126970701.127127764_DOCK1	POF1B	0.217	8.01e-08
chr10.126970701.127127764_DOCK1	OSTM1	-0.213	8.12e-08
chr10.126970701.127127764_DOCK1	TBX6	0.213	8.19e-08
chr10.126970701.127127764_DOCK1	ZAP70	-0.214	8.2e-08
chr10.126970701.127127764_DOCK1	C9orf153	-0.216	8.22e-08
chr10.126970701.127127764_DOCK1	NCKAP1	0.213	8.27e-08
chr10.126970701.127127764_DOCK1	YES1P1	-0.213	8.31e-08
chr10.126970701.127127764_DOCK1	PURB	0.213	8.33e-08
chr10.126970701.127127764_DOCK1	HK2	0.213	8.39e-08
chr10.126970701.127127764_DOCK1	DBR1	0.213	8.4e-08
chr10.126970701.127127764_DOCK1	SIGLEC16	-0.219	8.45e-08
chr10.126970701.127127764_DOCK1	KIAA1429	0.213	8.45e-08
chr10.126970701.127127764_DOCK1	SF3B2	0.213	8.5e-08
chr10.126970701.127127764_DOCK1	PLEK2	0.213	8.52e-08
chr10.126970701.127127764_DOCK1	MKI67	0.212	8.74e-08
chr10.126970701.127127764_DOCK1	TPI1	0.212	8.75e-08
chr10.126970701.127127764_DOCK1	SLIT2	-0.212	8.76e-08
chr10.126970701.127127764_DOCK1	GLT1D1	-0.217	8.91e-08
chr10.126970701.127127764_DOCK1	LSM14B	0.212	8.95e-08
chr10.126970701.127127764_DOCK1	PLEKHO2	-0.212	9.11e-08
chr10.126970701.127127764_DOCK1	DGAT2	0.212	9.12e-08
chr10.126970701.127127764_DOCK1	SYNE2	0.212	9.19e-08
chr10.126970701.127127764_DOCK1	MRPS26	0.212	9.25e-08
chr10.126970701.127127764_DOCK1	MRRF	0.212	9.32e-08
chr10.126970701.127127764_DOCK1	NCR1	-0.218	9.35e-08
chr10.126970701.127127764_DOCK1	ZDHHC13	0.212	9.39e-08
chr10.126970701.127127764_DOCK1	CLK4	-0.212	9.48e-08
chr10.126970701.127127764_DOCK1	RUVBL1	0.212	9.48e-08
chr10.126970701.127127764_DOCK1	TXNDC15	-0.212	9.58e-08
chr10.126970701.127127764_DOCK1	HPDL	0.216	9.67e-08
chr10.126970701.127127764_DOCK1	SMC3	0.212	9.72e-08
chr10.126970701.127127764_DOCK1	ITGA4	-0.212	9.75e-08
chr10.126970701.127127764_DOCK1	LPIN2	-0.212	9.77e-08
chr10.126970701.127127764_DOCK1	MFNG	-0.211	9.94e-08
chr10.126970701.127127764_DOCK1	VWA9	0.211	9.97e-08
chr10.126970701.127127764_DOCK1	CD164L2	0.218	9.97e-08
chr10.126970701.127127764_DOCK1	CTD.2555O16.4	-0.212	1.01e-07
chr10.126970701.127127764_DOCK1	GP5	-0.212	1.02e-07
chr10.126970701.127127764_DOCK1	LRRC17	-0.211	1.02e-07
chr10.126970701.127127764_DOCK1	DENND5B	-0.211	1.02e-07
chr10.126970701.127127764_DOCK1	LAT2	-0.211	1.02e-07
chr10.126970701.127127764_DOCK1	CAPRIN1	0.211	1.02e-07
chr10.126970701.127127764_DOCK1	SSNA1	0.211	1.02e-07
chr10.126970701.127127764_DOCK1	IPO4	0.211	1.02e-07
chr10.126970701.127127764_DOCK1	RUSC1	0.211	1.02e-07
chr10.126970701.127127764_DOCK1	ZFP91	0.211	1.03e-07
chr10.126970701.127127764_DOCK1	UGT8	0.214	1.03e-07
chr10.126970701.127127764_DOCK1	ZCCHC5	-0.24	1.04e-07
chr10.126970701.127127764_DOCK1	FGFR1	-0.211	1.04e-07
chr10.126970701.127127764_DOCK1	HCST	-0.211	1.04e-07
chr10.126970701.127127764_DOCK1	RASGRF2	-0.211	1.04e-07
chr10.126970701.127127764_DOCK1	COBL	0.211	1.04e-07
chr10.126970701.127127764_DOCK1	GLYATL2	0.22	1.04e-07
chr10.126970701.127127764_DOCK1	ARFGEF3	0.211	1.05e-07
chr10.126970701.127127764_DOCK1	TOP1MT	0.211	1.05e-07
chr10.126970701.127127764_DOCK1	TRAPPC6A	0.211	1.07e-07
chr10.126970701.127127764_DOCK1	ACVR1B	0.211	1.07e-07
chr10.126970701.127127764_DOCK1	PRKG1	-0.211	1.08e-07
chr10.126970701.127127764_DOCK1	MOCS3	0.211	1.08e-07
chr10.126970701.127127764_DOCK1	MCTP1	-0.211	1.1e-07
chr10.126970701.127127764_DOCK1	FAM102A	0.211	1.11e-07
chr10.126970701.127127764_DOCK1	ZBTB12	0.211	1.11e-07
chr10.126970701.127127764_DOCK1	OGN	-0.217	1.12e-07
chr10.126970701.127127764_DOCK1	CEP295NL	-0.211	1.12e-07
chr10.126970701.127127764_DOCK1	SHANK1	-0.211	1.12e-07
chr10.126970701.127127764_DOCK1	PDSS1	0.211	1.12e-07
chr10.126970701.127127764_DOCK1	LCOR	0.211	1.12e-07
chr10.126970701.127127764_DOCK1	CDCA3	0.211	1.13e-07
chr10.126970701.127127764_DOCK1	SRC	0.21	1.14e-07
chr10.126970701.127127764_DOCK1	TRAF3IP2	0.21	1.15e-07
chr10.126970701.127127764_DOCK1	STPG1	0.21	1.15e-07
chr10.126970701.127127764_DOCK1	FAT3	-0.211	1.16e-07
chr10.126970701.127127764_DOCK1	ANK1	-0.21	1.16e-07
chr10.126970701.127127764_DOCK1	WBSCR22	0.21	1.16e-07
chr10.126970701.127127764_DOCK1	NUP133	0.21	1.16e-07
chr10.126970701.127127764_DOCK1	FAIM	0.21	1.16e-07
chr10.126970701.127127764_DOCK1	C22orf29	0.21	1.16e-07
chr10.126970701.127127764_DOCK1	LRRC70	-0.211	1.17e-07
chr10.126970701.127127764_DOCK1	LRP1	-0.21	1.17e-07
chr10.126970701.127127764_DOCK1	RELA	0.21	1.17e-07
chr10.126970701.127127764_DOCK1	RNF114	0.21	1.17e-07
chr10.126970701.127127764_DOCK1	ITK	-0.213	1.18e-07
chr10.126970701.127127764_DOCK1	ATIC	0.21	1.18e-07
chr10.126970701.127127764_DOCK1	MRPL45.1	0.21	1.18e-07
chr10.126970701.127127764_DOCK1	XRCC2	0.21	1.18e-07
chr10.126970701.127127764_DOCK1	TWIST2	-0.214	1.19e-07
chr10.126970701.127127764_DOCK1	CLEC3B	-0.21	1.19e-07
chr10.126970701.127127764_DOCK1	SUN1	0.21	1.19e-07
chr10.126970701.127127764_DOCK1	MPHOSPH10	0.21	1.2e-07
chr10.126970701.127127764_DOCK1	RP11.815J4.7	-0.215	1.21e-07
chr10.126970701.127127764_DOCK1	IMP4	0.21	1.22e-07
chr10.126970701.127127764_DOCK1	GOT1	0.21	1.22e-07
chr10.126970701.127127764_DOCK1	TIMELESS	0.21	1.22e-07
chr10.126970701.127127764_DOCK1	RSU1P3	-0.263	1.23e-07
chr10.126970701.127127764_DOCK1	MRGBP	0.21	1.23e-07
chr10.126970701.127127764_DOCK1	MRPL42	0.21	1.23e-07
chr10.126970701.127127764_DOCK1	DMKN	0.211	1.23e-07
chr10.126970701.127127764_DOCK1	RP11.350N15.6	-0.225	1.26e-07
chr10.126970701.127127764_DOCK1	PNMA2	-0.211	1.26e-07
chr10.126970701.127127764_DOCK1	ZNF540	-0.21	1.26e-07
chr10.126970701.127127764_DOCK1	PDCD10	0.21	1.26e-07
chr10.126970701.127127764_DOCK1	CDCA7L	0.21	1.26e-07
chr10.126970701.127127764_DOCK1	FADD	0.21	1.27e-07
chr10.126970701.127127764_DOCK1	C14orf79	0.21	1.27e-07
chr10.126970701.127127764_DOCK1	CD33	-0.212	1.28e-07
chr10.126970701.127127764_DOCK1	SLC9A9	-0.21	1.28e-07
chr10.126970701.127127764_DOCK1	CCNE2	0.21	1.29e-07
chr10.126970701.127127764_DOCK1	STRN	0.21	1.3e-07
chr10.126970701.127127764_DOCK1	NUDT15	0.21	1.3e-07
chr10.126970701.127127764_DOCK1	XXbac.B476C20.9	0.21	1.31e-07
chr10.126970701.127127764_DOCK1	CEP85	0.209	1.32e-07
chr10.126970701.127127764_DOCK1	PIGA	0.209	1.33e-07
chr10.126970701.127127764_DOCK1	PPAT	0.209	1.35e-07
chr10.126970701.127127764_DOCK1	SUSD4	0.209	1.37e-07
chr10.126970701.127127764_DOCK1	TRPM3	-0.21	1.38e-07
chr10.126970701.127127764_DOCK1	ZNF185	0.209	1.38e-07
chr10.126970701.127127764_DOCK1	STAB1	-0.209	1.39e-07
chr10.126970701.127127764_DOCK1	ETS1	-0.209	1.39e-07
chr10.126970701.127127764_DOCK1	PCDHGA12	-0.209	1.39e-07
chr10.126970701.127127764_DOCK1	NT5DC2	0.209	1.39e-07
chr10.126970701.127127764_DOCK1	PLK1	0.209	1.39e-07
chr10.126970701.127127764_DOCK1	TCF4	-0.212	1.4e-07
chr10.126970701.127127764_DOCK1	DEPDC1B	0.209	1.42e-07
chr10.126970701.127127764_DOCK1	PRKCB	-0.212	1.43e-07
chr10.126970701.127127764_DOCK1	TSPAN32	-0.212	1.44e-07
chr10.126970701.127127764_DOCK1	BTN3A3	-0.209	1.44e-07
chr10.126970701.127127764_DOCK1	DPCD	0.209	1.44e-07
chr10.126970701.127127764_DOCK1	AURKA	0.209	1.45e-07
chr10.126970701.127127764_DOCK1	TBXA2R	-0.209	1.46e-07
chr10.126970701.127127764_DOCK1	COX4I2	-0.215	1.48e-07
chr10.126970701.127127764_DOCK1	BST1	-0.209	1.49e-07
chr10.126970701.127127764_DOCK1	CTC.526N19.1	0.24	1.49e-07
chr10.126970701.127127764_DOCK1	SETDB1	0.209	1.5e-07
chr10.126970701.127127764_DOCK1	TXN	0.209	1.51e-07
chr10.126970701.127127764_DOCK1	RP11.426C22.5	-0.229	1.52e-07
chr10.126970701.127127764_DOCK1	CHSY3	-0.21	1.52e-07
chr10.126970701.127127764_DOCK1	KAT2B	-0.208	1.54e-07
chr10.126970701.127127764_DOCK1	CSDC2	-0.216	1.55e-07
chr10.126970701.127127764_DOCK1	POLK	-0.208	1.56e-07
chr10.126970701.127127764_DOCK1	MARS2	0.208	1.56e-07
chr10.126970701.127127764_DOCK1	TMEM40	0.218	1.56e-07
chr10.126970701.127127764_DOCK1	RP11.822E23.6	-0.239	1.57e-07
chr10.126970701.127127764_DOCK1	EIF5B	0.208	1.57e-07
chr10.126970701.127127764_DOCK1	PDAP1	0.208	1.58e-07
chr10.126970701.127127764_DOCK1	B4GALNT4	0.208	1.59e-07
chr10.126970701.127127764_DOCK1	ZNF546	-0.208	1.6e-07
chr10.126970701.127127764_DOCK1	SENP3	0.208	1.6e-07
chr10.126970701.127127764_DOCK1	SYCE3	0.211	1.61e-07
chr10.126970701.127127764_DOCK1	RFTN2	-0.209	1.62e-07
chr10.126970701.127127764_DOCK1	ZKSCAN7	-0.208	1.62e-07
chr10.126970701.127127764_DOCK1	LSM4	0.208	1.62e-07
chr10.126970701.127127764_DOCK1	POLR1C	0.208	1.63e-07
chr10.126970701.127127764_DOCK1	FANCD2	0.208	1.63e-07
chr10.126970701.127127764_DOCK1	NABP2	0.208	1.64e-07
chr10.126970701.127127764_DOCK1	GIT1	0.208	1.65e-07
chr10.126970701.127127764_DOCK1	PGLYRP4	0.246	1.66e-07
chr10.126970701.127127764_DOCK1	A2M.AS1	-0.211	1.67e-07
chr10.126970701.127127764_DOCK1	GIMAP6	-0.21	1.68e-07
chr10.126970701.127127764_DOCK1	MST1R	0.208	1.68e-07
chr10.126970701.127127764_DOCK1	ADAMTSL1	-0.208	1.69e-07
chr10.126970701.127127764_DOCK1	MS4A4A	-0.212	1.7e-07
chr10.126970701.127127764_DOCK1	RBM4	0.208	1.7e-07
chr10.126970701.127127764_DOCK1	CKAP5	0.208	1.7e-07
chr10.126970701.127127764_DOCK1	SASS6	0.208	1.72e-07
chr10.126970701.127127764_DOCK1	EZR	0.207	1.74e-07
chr10.126970701.127127764_DOCK1	GFM1	0.207	1.74e-07
chr10.126970701.127127764_DOCK1	FGD4	0.207	1.74e-07
chr10.126970701.127127764_DOCK1	HDAC1	0.207	1.76e-07
chr10.126970701.127127764_DOCK1	RTF1	0.207	1.76e-07
chr10.126970701.127127764_DOCK1	TADA1	0.207	1.76e-07
chr10.126970701.127127764_DOCK1	RP11.61I13.3	-0.209	1.77e-07
chr10.126970701.127127764_DOCK1	FAM49A	-0.207	1.77e-07
chr10.126970701.127127764_DOCK1	SYNCRIP	0.207	1.78e-07
chr10.126970701.127127764_DOCK1	PSTPIP1	-0.21	1.79e-07
chr10.126970701.127127764_DOCK1	LYL1	-0.207	1.79e-07
chr10.126970701.127127764_DOCK1	LILRB2	-0.211	1.81e-07
chr10.126970701.127127764_DOCK1	PRR7	0.207	1.82e-07
chr10.126970701.127127764_DOCK1	RAB1B	0.207	1.83e-07
chr10.126970701.127127764_DOCK1	KLK13	0.223	1.84e-07
chr10.126970701.127127764_DOCK1	RP11.62F24.2	-0.354	1.85e-07
chr10.126970701.127127764_DOCK1	DDX54	0.207	1.85e-07
chr10.126970701.127127764_DOCK1	CENPA	0.208	1.85e-07
chr10.126970701.127127764_DOCK1	LAMC2	0.207	1.86e-07
chr10.126970701.127127764_DOCK1	TFRC	0.207	1.87e-07
chr10.126970701.127127764_DOCK1	CDC45	0.207	1.88e-07
chr10.126970701.127127764_DOCK1	GRWD1	0.207	1.88e-07
chr10.126970701.127127764_DOCK1	GVINP1	-0.21	1.89e-07
chr10.126970701.127127764_DOCK1	MMP16	-0.21	1.89e-07
chr10.126970701.127127764_DOCK1	KRT80	0.208	1.89e-07
chr10.126970701.127127764_DOCK1	CORO7	-0.207	1.91e-07
chr10.126970701.127127764_DOCK1	ATP8B4	-0.207	1.93e-07
chr10.126970701.127127764_DOCK1	HRH4	-0.211	1.97e-07
chr10.126970701.127127764_DOCK1	RDH13	0.207	1.97e-07
chr10.126970701.127127764_DOCK1	TMC8	-0.207	1.98e-07
chr10.126970701.127127764_DOCK1	C17orf96	0.207	2.01e-07
chr10.126970701.127127764_DOCK1	LRRN4CL	-0.207	2.02e-07
chr10.126970701.127127764_DOCK1	ARHGAP11A	0.206	2.02e-07
chr10.126970701.127127764_DOCK1	C14orf1	0.206	2.03e-07
chr10.126970701.127127764_DOCK1	EIF6	0.206	2.04e-07
chr10.126970701.127127764_DOCK1	MEX3C	0.206	2.04e-07
chr10.126970701.127127764_DOCK1	BUB3	0.206	2.06e-07
chr10.126970701.127127764_DOCK1	ZNF823	0.206	2.06e-07
chr10.126970701.127127764_DOCK1	PANK3	0.206	2.06e-07
chr10.126970701.127127764_DOCK1	CHAC1	0.206	2.06e-07
chr10.126970701.127127764_DOCK1	MIR205HG	0.251	2.06e-07
chr10.126970701.127127764_DOCK1	CENPF	0.206	2.08e-07
chr10.126970701.127127764_DOCK1	SLC16A7	-0.209	2.09e-07
chr10.126970701.127127764_DOCK1	POLE3	0.206	2.09e-07
chr10.126970701.127127764_DOCK1	DPF2	0.206	2.09e-07
chr10.126970701.127127764_DOCK1	MS4A7	-0.21	2.11e-07
chr10.126970701.127127764_DOCK1	APOL2	-0.206	2.11e-07
chr10.126970701.127127764_DOCK1	HSPA12A	-0.206	2.11e-07
chr10.126970701.127127764_DOCK1	RP4.635E18.6	0.209	2.12e-07
chr10.126970701.127127764_DOCK1	KCNT2	-0.209	2.13e-07
chr10.126970701.127127764_DOCK1	PRELID1	0.206	2.13e-07
chr10.126970701.127127764_DOCK1	UNC45B	-0.209	2.14e-07
chr10.126970701.127127764_DOCK1	STRAP	0.206	2.14e-07
chr10.126970701.127127764_DOCK1	SIGLEC22P	-0.211	2.16e-07
chr10.126970701.127127764_DOCK1	HRC	-0.206	2.16e-07
chr10.126970701.127127764_DOCK1	KATNAL1	-0.206	2.16e-07
chr10.126970701.127127764_DOCK1	U2AF2	0.206	2.16e-07
chr10.126970701.127127764_DOCK1	KDM2A	0.206	2.17e-07
chr10.126970701.127127764_DOCK1	C6orf136	0.206	2.17e-07
chr10.126970701.127127764_DOCK1	CDK2AP2	0.206	2.18e-07
chr10.126970701.127127764_DOCK1	CDC42SE1	0.206	2.18e-07
chr10.126970701.127127764_DOCK1	PIK3R4	0.206	2.18e-07
chr10.126970701.127127764_DOCK1	NUTF2	0.206	2.18e-07
chr10.126970701.127127764_DOCK1	CCND2	-0.208	2.19e-07
chr10.126970701.127127764_DOCK1	WSCD1	-0.206	2.19e-07
chr10.126970701.127127764_DOCK1	PRR11	0.206	2.19e-07
chr10.126970701.127127764_DOCK1	PTGDR	-0.209	2.21e-07
chr10.126970701.127127764_DOCK1	RP11.498C9.15	0.209	2.21e-07
chr10.126970701.127127764_DOCK1	PLCD4	-0.206	2.22e-07
chr10.126970701.127127764_DOCK1	PGD	0.206	2.22e-07
chr10.126970701.127127764_DOCK1	EPRS	0.206	2.22e-07
chr10.126970701.127127764_DOCK1	CPQ	-0.206	2.23e-07
chr10.126970701.127127764_DOCK1	SAMD14	-0.206	2.23e-07
chr10.126970701.127127764_DOCK1	SMYD2	0.206	2.26e-07
chr10.126970701.127127764_DOCK1	PAK2	0.206	2.26e-07
chr10.126970701.127127764_DOCK1	RP11.588H23.3	-0.214	2.27e-07
chr10.126970701.127127764_DOCK1	YWHAB	0.206	2.27e-07
chr10.126970701.127127764_DOCK1	TAL1	-0.209	2.28e-07
chr10.126970701.127127764_DOCK1	TFG	0.205	2.29e-07
chr10.126970701.127127764_DOCK1	PDCD5	0.206	2.29e-07
chr10.126970701.127127764_DOCK1	FANCI	0.205	2.3e-07
chr10.126970701.127127764_DOCK1	EID2B	-0.206	2.31e-07
chr10.126970701.127127764_DOCK1	FLCN	-0.205	2.31e-07
chr10.126970701.127127764_DOCK1	NSD1	0.205	2.31e-07
chr10.126970701.127127764_DOCK1	IL17RB	0.206	2.31e-07
chr10.126970701.127127764_DOCK1	GPR37L1	0.21	2.31e-07
chr10.126970701.127127764_DOCK1	C8orf82	0.205	2.32e-07
chr10.126970701.127127764_DOCK1	LRRC61	0.205	2.34e-07
chr10.126970701.127127764_DOCK1	RP11.800A3.4	0.237	2.34e-07
chr10.126970701.127127764_DOCK1	DPM1	0.205	2.35e-07
chr10.126970701.127127764_DOCK1	FAM122C	-0.205	2.36e-07
chr10.126970701.127127764_DOCK1	ATP1A1	0.205	2.37e-07
chr10.126970701.127127764_DOCK1	ARHGAP32	0.205	2.38e-07
chr10.126970701.127127764_DOCK1	CLMP	-0.206	2.39e-07
chr10.126970701.127127764_DOCK1	SLC35E1	0.205	2.39e-07
chr10.126970701.127127764_DOCK1	LRRC2	-0.207	2.4e-07
chr10.126970701.127127764_DOCK1	IRX5	0.205	2.41e-07
chr10.126970701.127127764_DOCK1	RP11.107E5.3	-0.239	2.44e-07
chr10.126970701.127127764_DOCK1	DOCK2	-0.205	2.44e-07
chr10.126970701.127127764_DOCK1	PSMD4	0.205	2.44e-07
chr10.126970701.127127764_DOCK1	ZNF521	-0.205	2.45e-07
chr10.126970701.127127764_DOCK1	TRPC1	-0.205	2.46e-07
chr10.126970701.127127764_DOCK1	ZNF57	0.205	2.46e-07
chr10.126970701.127127764_DOCK1	PRIMA1	0.214	2.47e-07
chr10.126970701.127127764_DOCK1	SRPX	-0.205	2.48e-07
chr10.126970701.127127764_DOCK1	GAPDH	0.205	2.48e-07
chr10.126970701.127127764_DOCK1	STAC3	-0.205	2.49e-07
chr10.126970701.127127764_DOCK1	CCDC47	0.205	2.49e-07
chr10.126970701.127127764_DOCK1	DPYSL2	-0.205	2.5e-07
chr10.126970701.127127764_DOCK1	TEAD4	0.205	2.52e-07
chr10.126970701.127127764_DOCK1	CTPS1	0.205	2.53e-07
chr10.126970701.127127764_DOCK1	KLK5	0.251	2.53e-07
chr10.126970701.127127764_DOCK1	ECM2	-0.207	2.55e-07
chr10.126970701.127127764_DOCK1	HOMEZ	0.205	2.55e-07
chr10.126970701.127127764_DOCK1	TMEM237	0.205	2.55e-07
chr10.126970701.127127764_DOCK1	ACTL8	0.232	2.56e-07
chr10.126970701.127127764_DOCK1	RP11.647F2.2	-0.238	2.57e-07
chr10.126970701.127127764_DOCK1	EBI3	-0.208	2.6e-07
chr10.126970701.127127764_DOCK1	FBXL6	0.205	2.6e-07
chr10.126970701.127127764_DOCK1	RTN4R	0.205	2.62e-07
chr10.126970701.127127764_DOCK1	PDCL3	0.204	2.63e-07
chr10.126970701.127127764_DOCK1	GJB6	0.223	2.63e-07
chr10.126970701.127127764_DOCK1	COQ10A	-0.204	2.64e-07
chr10.126970701.127127764_DOCK1	UCN	-0.205	2.65e-07
chr10.126970701.127127764_DOCK1	C1orf101	-0.205	2.68e-07
chr10.126970701.127127764_DOCK1	LANCL2	0.204	2.68e-07
chr10.126970701.127127764_DOCK1	YEATS4	0.204	2.69e-07
chr10.126970701.127127764_DOCK1	PHKA2.AS1	-0.207	2.71e-07
chr10.126970701.127127764_DOCK1	SLC23A2	-0.204	2.71e-07
chr10.126970701.127127764_DOCK1	CD1D	-0.208	2.74e-07
chr10.126970701.127127764_DOCK1	ENO1	0.204	2.75e-07
chr10.126970701.127127764_DOCK1	POLR1B	0.204	2.76e-07
chr10.126970701.127127764_DOCK1	CDC6	0.204	2.76e-07
chr10.126970701.127127764_DOCK1	KLRK1	-0.205	2.8e-07
chr10.126970701.127127764_DOCK1	EIF2AK1	0.204	2.81e-07
chr10.126970701.127127764_DOCK1	PROSER1	0.204	2.82e-07
chr10.126970701.127127764_DOCK1	RCN3	-0.204	2.83e-07
chr10.126970701.127127764_DOCK1	DNAJB1	0.204	2.85e-07
chr10.126970701.127127764_DOCK1	FOXI1	0.254	2.87e-07
chr10.126970701.127127764_DOCK1	ITGB3	-0.204	2.88e-07
chr10.126970701.127127764_DOCK1	TECTA	-0.204	2.88e-07
chr10.126970701.127127764_DOCK1	SIAH2	0.204	2.88e-07
chr10.126970701.127127764_DOCK1	MPZL1	0.204	2.89e-07
chr10.126970701.127127764_DOCK1	WI2.1896O14.1	-0.206	2.9e-07
chr10.126970701.127127764_DOCK1	RUNX2	-0.204	2.91e-07
chr10.126970701.127127764_DOCK1	TACO1	0.204	2.93e-07
chr10.126970701.127127764_DOCK1	DGKB	-0.211	2.95e-07
chr10.126970701.127127764_DOCK1	NAP1L3	-0.204	2.96e-07
chr10.126970701.127127764_DOCK1	FSTL1	-0.204	2.97e-07
chr10.126970701.127127764_DOCK1	ZSCAN12	-0.204	2.97e-07
chr10.126970701.127127764_DOCK1	RP11.710F7.3	-0.215	3.02e-07
chr10.126970701.127127764_DOCK1	DACT1	-0.203	3.04e-07
chr10.126970701.127127764_DOCK1	MAP3K3	-0.203	3.05e-07
chr10.126970701.127127764_DOCK1	PPRC1	0.203	3.05e-07
chr10.126970701.127127764_DOCK1	ROBO3	-0.203	3.06e-07
chr10.126970701.127127764_DOCK1	NELFE	0.203	3.06e-07
chr10.126970701.127127764_DOCK1	CCDC180	-0.203	3.07e-07
chr10.126970701.127127764_DOCK1	MGST1	0.203	3.09e-07
chr10.126970701.127127764_DOCK1	UBE2M	0.203	3.1e-07
chr10.126970701.127127764_DOCK1	AMICA1	-0.204	3.11e-07
chr10.126970701.127127764_DOCK1	E2F3	0.203	3.11e-07
chr10.126970701.127127764_DOCK1	TCF19	0.203	3.12e-07
chr10.126970701.127127764_DOCK1	RYK	0.203	3.13e-07
chr10.126970701.127127764_DOCK1	POMK	0.203	3.14e-07
chr10.126970701.127127764_DOCK1	TACC1	-0.203	3.15e-07
chr10.126970701.127127764_DOCK1	SIRPD	-0.217	3.18e-07
chr10.126970701.127127764_DOCK1	CLEC2D	-0.203	3.18e-07
chr10.126970701.127127764_DOCK1	RP11.631M6.3	-0.205	3.19e-07
chr10.126970701.127127764_DOCK1	SEMA6A.AS1	-0.203	3.19e-07
chr10.126970701.127127764_DOCK1	RP11.307C12.11	0.203	3.19e-07
chr10.126970701.127127764_DOCK1	CMB9.94B1.2	-0.211	3.22e-07
chr10.126970701.127127764_DOCK1	NHSL2	-0.203	3.23e-07
chr10.126970701.127127764_DOCK1	LMTK3	0.203	3.26e-07
chr10.126970701.127127764_DOCK1	RP11.440D17.3	0.203	3.26e-07
chr10.126970701.127127764_DOCK1	HIST1H2AD	0.203	3.28e-07
chr10.126970701.127127764_DOCK1	NFKBIL1	0.203	3.29e-07
chr10.126970701.127127764_DOCK1	H3F3AP4	0.203	3.29e-07
chr10.126970701.127127764_DOCK1	PAPD7	0.203	3.29e-07
chr10.126970701.127127764_DOCK1	IGFN1	-0.206	3.3e-07
chr10.126970701.127127764_DOCK1	MAPK8IP2	0.203	3.3e-07
chr10.126970701.127127764_DOCK1	ADCK2	0.203	3.32e-07
chr10.126970701.127127764_DOCK1	PSME3	0.203	3.32e-07
chr10.126970701.127127764_DOCK1	CYSRT1	0.203	3.33e-07
chr10.126970701.127127764_DOCK1	DVL3	0.203	3.34e-07
chr10.126970701.127127764_DOCK1	HOXD4	-0.205	3.35e-07
chr10.126970701.127127764_DOCK1	KDM1A	0.203	3.35e-07
chr10.126970701.127127764_DOCK1	RPUSD2	0.203	3.35e-07
chr10.126970701.127127764_DOCK1	RMDN2	-0.203	3.37e-07
chr10.126970701.127127764_DOCK1	PPP1R16A	0.203	3.37e-07
chr10.126970701.127127764_DOCK1	NUP37	0.203	3.38e-07
chr10.126970701.127127764_DOCK1	SHTN1	0.203	3.39e-07
chr10.126970701.127127764_DOCK1	LAT	-0.203	3.41e-07
chr10.126970701.127127764_DOCK1	SAMD4B	0.203	3.41e-07
chr10.126970701.127127764_DOCK1	SH3KBP1	-0.203	3.42e-07
chr10.126970701.127127764_DOCK1	ALKBH4	0.203	3.42e-07
chr10.126970701.127127764_DOCK1	C9orf69	0.203	3.44e-07
chr10.126970701.127127764_DOCK1	PRKCE	-0.202	3.47e-07
chr10.126970701.127127764_DOCK1	BLM	0.202	3.49e-07
chr10.126970701.127127764_DOCK1	RAB33A	-0.203	3.51e-07
chr10.126970701.127127764_DOCK1	INPP4A	-0.202	3.51e-07
chr10.126970701.127127764_DOCK1	CENPO	0.202	3.51e-07
chr10.126970701.127127764_DOCK1	RP11.248J23.6	-0.212	3.53e-07
chr10.126970701.127127764_DOCK1	KIF21B	-0.202	3.54e-07
chr10.126970701.127127764_DOCK1	LSM12	0.202	3.56e-07
chr10.126970701.127127764_DOCK1	CAPN13	0.205	3.57e-07
chr10.126970701.127127764_DOCK1	PIK3CG	-0.205	3.59e-07
chr10.126970701.127127764_DOCK1	CLCA2	0.212	3.6e-07
chr10.126970701.127127764_DOCK1	SMC1B	0.204	3.62e-07
chr10.126970701.127127764_DOCK1	OAF	-0.202	3.63e-07
chr10.126970701.127127764_DOCK1	GET4	0.202	3.64e-07
[truncated: 51,987 more rows]

## Sheet: P<1e-10 AND sorted_by_Cor
circ_id	gene_id	logExp_Cor	logExp_Pvalue
chr10.126970701.127127764_DOCK1	ESRP1	0.546	1.29e-49
chr10.126970701.127127764_DOCK1	DSP	0.499	1.52e-40
chr10.126970701.127127764_DOCK1	KDF1	0.498	8.31e-40
chr10.126970701.127127764_DOCK1	SPINT1	0.496	5.01e-40
chr10.126970701.127127764_DOCK1	IGSF9	0.49	5.35e-39
chr10.126970701.127127764_DOCK1	GRHL1	0.489	8.6e-39
chr10.126970701.127127764_DOCK1	MARVELD3	0.486	4.08e-38
chr10.126970701.127127764_DOCK1	CDC42BPG	0.484	6.08e-38
chr10.126970701.127127764_DOCK1	RAB25	0.477	1.39e-36
chr10.126970701.127127764_DOCK1	GRB7	0.475	2.85e-36
chr10.126970701.127127764_DOCK1	AP1M2	0.475	2.18e-36
chr10.126970701.127127764_DOCK1	IRF6	0.473	4.76e-36
chr10.126970701.127127764_DOCK1	PKP3	0.47	1.68e-35
chr10.126970701.127127764_DOCK1	MAL2	0.469	3.14e-35
chr10.126970701.127127764_DOCK1	PLEKHG6	0.468	3.42e-35
chr10.126970701.127127764_DOCK1	LSR	0.464	1.64e-34
chr10.126970701.127127764_DOCK1	F11R	0.461	4.74e-34
chr10.126970701.127127764_DOCK1	EPCAM	0.456	2.99e-33
chr10.126970701.127127764_DOCK1	LAD1	0.456	3.39e-33
chr10.126970701.127127764_DOCK1	DDR1.1	0.455	3.46e-33
chr10.126970701.127127764_DOCK1	PERP	0.455	3.71e-33
chr10.126970701.127127764_DOCK1	GRHL2	0.454	1.14e-32
chr10.126970701.127127764_DOCK1	MARVELD2	0.451	1.56e-32
chr10.126970701.127127764_DOCK1	PRSS8	0.45	2.88e-32
chr10.126970701.127127764_DOCK1	FAM160A1	0.448	5e-32
chr10.126970701.127127764_DOCK1	OVOL2	0.448	2.51e-31
chr10.126970701.127127764_DOCK1	RHOV	0.446	7.56e-32
chr10.126970701.127127764_DOCK1	ARHGAP8	0.445	1.19e-31
chr10.126970701.127127764_DOCK1	ZNF165	0.445	1.25e-31
chr10.126970701.127127764_DOCK1	PTPRF	0.445	1.32e-31
chr10.126970701.127127764_DOCK1	JUP	0.443	2.57e-31
chr10.126970701.127127764_DOCK1	EPHA1	0.442	4.29e-31
chr10.126970701.127127764_DOCK1	CLDN4	0.441	4.86e-31
chr10.126970701.127127764_DOCK1	SPINT2	0.439	9.63e-31
chr10.126970701.127127764_DOCK1	OVOL1	0.439	1.88e-30
chr10.126970701.127127764_DOCK1	CRB3	0.439	2.53e-30
chr10.126970701.127127764_DOCK1	ST14	0.436	2.31e-30
chr10.126970701.127127764_DOCK1	FAM83H	0.436	2.41e-30
chr10.126970701.127127764_DOCK1	CLDN7	0.434	5.42e-30
chr10.126970701.127127764_DOCK1	CHMP4C	0.433	8.5e-30
chr10.126970701.127127764_DOCK1	C6orf132	0.432	1.01e-29
chr10.126970701.127127764_DOCK1	BSPRY	0.43	3.38e-29
chr10.126970701.127127764_DOCK1	EPN3	0.429	5.04e-29
chr10.126970701.127127764_DOCK1	CDH1	0.427	5.09e-29
chr10.126970701.127127764_DOCK1	CAMSAP3	0.427	5.54e-29
chr10.126970701.127127764_DOCK1	KLC3	0.426	1.81e-28
chr10.126970701.127127764_DOCK1	ESRP2	0.425	1.05e-28
chr10.126970701.127127764_DOCK1	C1orf210	0.425	4.92e-28
chr10.126970701.127127764_DOCK1	EVPL	0.422	3.15e-28
chr10.126970701.127127764_DOCK1	EPPK1	0.42	5.95e-28
chr10.126970701.127127764_DOCK1	TNK1	0.419	7.78e-28
chr10.126970701.127127764_DOCK1	CXADR	0.419	9.6e-28
chr10.126970701.127127764_DOCK1	PVRL4	0.417	1.32e-27
chr10.126970701.127127764_DOCK1	FAM83H.AS1	0.417	2.53e-27
chr10.126970701.127127764_DOCK1	RIPK4	0.416	3.06e-27
chr10.126970701.127127764_DOCK1	PRRG2	0.415	2.39e-27
chr10.126970701.127127764_DOCK1	ARHGEF16	0.414	3.2e-27
chr10.126970701.127127764_DOCK1	ELF3	0.413	4.02e-27
chr10.126970701.127127764_DOCK1	HOOK1	0.413	4.45e-27
chr10.126970701.127127764_DOCK1	MAP7	0.413	4.51e-27
chr10.126970701.127127764_DOCK1	CNKSR1	0.408	2.22e-26
chr10.126970701.127127764_DOCK1	PAK6	0.407	3.66e-26
chr10.126970701.127127764_DOCK1	MTL5	0.404	8.96e-26
chr10.126970701.127127764_DOCK1	MLK4	0.403	1.05e-25
chr10.126970701.127127764_DOCK1	MYO5B	0.403	1.09e-25
chr10.126970701.127127764_DOCK1	CDS1	0.4	2.44e-25
chr10.126970701.127127764_DOCK1	LLGL2	0.4	2.48e-25
chr10.126970701.127127764_DOCK1	DSC2	0.399	3.01e-25
chr10.126970701.127127764_DOCK1	ILDR1	0.399	5.08e-25
chr10.126970701.127127764_DOCK1	SH2D3A	0.398	4.6e-25
chr10.126970701.127127764_DOCK1	KRT19	0.398	5.44e-25
chr10.126970701.127127764_DOCK1	FAM83F	0.397	9.3e-25
chr10.126970701.127127764_DOCK1	MAPK13	0.394	1.26e-24
chr10.126970701.127127764_DOCK1	EHF	0.394	2.29e-24
chr10.126970701.127127764_DOCK1	C2orf15	0.391	4.02e-24
chr10.126970701.127127764_DOCK1	GYLTL1B	0.39	5.11e-24
chr10.126970701.127127764_DOCK1	AIF1L	0.388	9e-24
chr10.126970701.127127764_DOCK1	PPAP2C	0.386	1.4e-23
chr10.126970701.127127764_DOCK1	EXPH5	0.386	1.62e-23
chr10.126970701.127127764_DOCK1	CCDC64B	0.383	5.77e-23
chr10.126970701.127127764_DOCK1	TFAP2A	0.382	4.56e-23
chr10.126970701.127127764_DOCK1	KLRG2	0.382	1.67e-21
chr10.126970701.127127764_DOCK1	INADL	0.381	5.91e-23
chr10.126970701.127127764_DOCK1	ALDH3B2	0.381	4.65e-22
chr10.126970701.127127764_DOCK1	TUFT1	0.38	7.68e-23
chr10.126970701.127127764_DOCK1	GALNT3	0.379	1.09e-22
chr10.126970701.127127764_DOCK1	KRTCAP3	0.379	1.15e-22
chr10.126970701.127127764_DOCK1	EPS8L2	0.379	1.17e-22
chr10.126970701.127127764_DOCK1	MPZL3	0.378	1.49e-22
chr10.126970701.127127764_DOCK1	CTD.2396E7.11	0.378	6.49e-22
chr10.126970701.127127764_DOCK1	PROM2	0.376	2.62e-22
chr10.126970701.127127764_DOCK1	SAPCD2	0.373	5.39e-22
chr10.126970701.127127764_DOCK1	ERBB3	0.372	6.7e-22
chr10.126970701.127127764_DOCK1	DSG2	0.372	6.72e-22
chr10.126970701.127127764_DOCK1	RBBP8NL	0.37	1.11e-20
chr10.126970701.127127764_DOCK1	VPS72	0.369	1.64e-21
chr10.126970701.127127764_DOCK1	UBQLN4	0.368	2.29e-21
chr10.126970701.127127764_DOCK1	ZNF750	0.367	5.28e-21
chr10.126970701.127127764_DOCK1	UNG	0.365	4.26e-21
chr10.126970701.127127764_DOCK1	OTX1	0.364	8.13e-21
chr10.126970701.127127764_DOCK1	KIAA1522	0.363	7.73e-21
chr10.126970701.127127764_DOCK1	SOX9	0.362	1.1e-20
chr10.126970701.127127764_DOCK1	TJP3	0.362	1.36e-20
chr10.126970701.127127764_DOCK1	LRRC1	0.361	1.18e-20
chr10.126970701.127127764_DOCK1	PGAM5	0.361	1.18e-20
chr10.126970701.127127764_DOCK1	CBLC	0.359	3.62e-20
chr10.126970701.127127764_DOCK1	BAIAP2L1	0.358	2.7e-20
chr10.126970701.127127764_DOCK1	TMPRSS13	0.358	3.44e-20
chr10.126970701.127127764_DOCK1	ISG20L2	0.357	3.49e-20
chr10.126970701.127127764_DOCK1	GTF3C2	0.356	4.24e-20
chr10.126970701.127127764_DOCK1	SPTBN2	0.356	4.27e-20
chr10.126970701.127127764_DOCK1	TACSTD2	0.356	4.84e-20
chr10.126970701.127127764_DOCK1	KRT6B	0.355	1.11e-13
chr10.126970701.127127764_DOCK1	CNFN	0.353	9.85e-20
chr10.126970701.127127764_DOCK1	PRSS22	0.353	2.73e-19
chr10.126970701.127127764_DOCK1	FAM83B	0.351	9.97e-18
chr10.126970701.127127764_DOCK1	CELSR2	0.35	2.23e-19
chr10.126970701.127127764_DOCK1	CD24	0.35	2.76e-19
chr10.126970701.127127764_DOCK1	TMEM30B	0.349	2.63e-19
chr10.126970701.127127764_DOCK1	NOLC1	0.349	2.69e-19
chr10.126970701.127127764_DOCK1	OCLN	0.349	2.77e-19
chr10.126970701.127127764_DOCK1	C2CD4D	0.348	7.14e-19
chr10.126970701.127127764_DOCK1	TMC4	0.346	6.1e-19
chr10.126970701.127127764_DOCK1	FXYD3	0.345	2.17e-18
chr10.126970701.127127764_DOCK1	KRT8	0.344	8.86e-19
chr10.126970701.127127764_DOCK1	PAWR	0.344	1.01e-18
chr10.126970701.127127764_DOCK1	PKP2	0.344	1.03e-18
chr10.126970701.127127764_DOCK1	C11orf52	0.344	1.17e-18
chr10.126970701.127127764_DOCK1	FAM83G	0.343	1.1e-18
chr10.126970701.127127764_DOCK1	SMARCD2	0.343	1.11e-18
chr10.126970701.127127764_DOCK1	MYH14	0.343	1.37e-18
chr10.126970701.127127764_DOCK1	KRT18	0.343	1.46e-18
chr10.126970701.127127764_DOCK1	SUDS3	0.342	1.56e-18
chr10.126970701.127127764_DOCK1	CD3EAP	0.341	2.13e-18
chr10.126970701.127127764_DOCK1	HDGF	0.339	2.96e-18
chr10.126970701.127127764_DOCK1	MARK2	0.339	3.31e-18
chr10.126970701.127127764_DOCK1	GOLGA2P7	0.338	6.97e-18
chr10.126970701.127127764_DOCK1	ACTL6A	0.337	5.54e-18
chr10.126970701.127127764_DOCK1	KCTD1	0.336	5.88e-18
chr10.126970701.127127764_DOCK1	PLEKHA7	0.336	6.25e-18
chr10.126970701.127127764_DOCK1	FBXO45	0.336	6.61e-18
chr10.126970701.127127764_DOCK1	RAB11FIP4	0.335	7.54e-18
chr10.126970701.127127764_DOCK1	HMGA1	0.335	7.56e-18
chr10.126970701.127127764_DOCK1	HIP1R	0.334	1.19e-17
chr10.126970701.127127764_DOCK1	DBNDD1	0.333	1.45e-17
chr10.126970701.127127764_DOCK1	FAM110A	0.333	1.46e-17
chr10.126970701.127127764_DOCK1	DHCR7	0.332	1.7e-17
chr10.126970701.127127764_DOCK1	PRRG4	0.332	1.92e-17
chr10.126970701.127127764_DOCK1	RPP38	0.331	2.02e-17
chr10.126970701.127127764_DOCK1	PTPN3	0.331	2.21e-17
chr10.126970701.127127764_DOCK1	PABPC1	0.33	2.47e-17
chr10.126970701.127127764_DOCK1	GTF3C4	0.33	2.58e-17
chr10.126970701.127127764_DOCK1	ARHGEF5	0.329	3.79e-17
chr10.126970701.127127764_DOCK1	SFN	0.328	4.41e-17
chr10.126970701.127127764_DOCK1	CGN	0.328	4.46e-17
chr10.126970701.127127764_DOCK1	NRARP	0.328	4.55e-17
chr10.126970701.127127764_DOCK1	LYPD3	0.327	5.35e-17
chr10.126970701.127127764_DOCK1	FLAD1	0.327	5.9e-17
chr10.126970701.127127764_DOCK1	KIF21A	0.327	6.04e-17
chr10.126970701.127127764_DOCK1	ECE2	0.327	6.05e-17
chr10.126970701.127127764_DOCK1	SERINC2	0.326	6.35e-17
chr10.126970701.127127764_DOCK1	MRPS17	0.326	6.5e-17
chr10.126970701.127127764_DOCK1	NR2C2AP	0.326	6.53e-17
chr10.126970701.127127764_DOCK1	FAM84B	0.326	6.6e-17
chr10.126970701.127127764_DOCK1	MAP3K9	0.326	6.73e-17
chr10.126970701.127127764_DOCK1	GRHL3	0.326	7.11e-17
chr10.126970701.127127764_DOCK1	FAM110C	0.326	9.53e-17
chr10.126970701.127127764_DOCK1	GRTP1	0.325	8.58e-17
chr10.126970701.127127764_DOCK1	SH3YL1	0.324	1.05e-16
chr10.126970701.127127764_DOCK1	ANKEF1	0.323	1.28e-16
chr10.126970701.127127764_DOCK1	SLC9A3R1	0.323	1.42e-16
chr10.126970701.127127764_DOCK1	TMEM125	0.323	3.02e-16
chr10.126970701.127127764_DOCK1	PARD6B	0.322	1.54e-16
chr10.126970701.127127764_DOCK1	TAF5L	0.321	1.92e-16
chr10.126970701.127127764_DOCK1	TSTD1	0.321	2.13e-16
chr10.126970701.127127764_DOCK1	SDC1	0.32	2.51e-16
chr10.126970701.127127764_DOCK1	ZNF296	0.32	2.78e-16
chr10.126970701.127127764_DOCK1	POGK	0.32	2.92e-16
chr10.126970701.127127764_DOCK1	CORO2A	0.32	2.92e-16
chr10.126970701.127127764_DOCK1	ECT2	0.32	2.94e-16
chr10.126970701.127127764_DOCK1	PLAGL2	0.32	2.99e-16
chr10.126970701.127127764_DOCK1	TFCP2L1	0.319	3.22e-16
chr10.126970701.127127764_DOCK1	SLC29A2	0.319	3.23e-16
chr10.126970701.127127764_DOCK1	ELMO3	0.319	3.63e-16
chr10.126970701.127127764_DOCK1	ADGRG1	0.318	3.79e-16
chr10.126970701.127127764_DOCK1	YDJC	0.318	3.8e-16
chr10.126970701.127127764_DOCK1	TMEM54	0.318	4.22e-16
chr10.126970701.127127764_DOCK1	FHDC1	0.317	4.68e-16
chr10.126970701.127127764_DOCK1	SHANK2	0.317	5.03e-16
chr10.126970701.127127764_DOCK1	MFSD6L	0.317	7.5e-16
chr10.126970701.127127764_DOCK1	OR7E14P	0.317	7.86e-16
chr10.126970701.127127764_DOCK1	CEBPG	0.316	5.84e-16
chr10.126970701.127127764_DOCK1	PRCC	0.316	6.01e-16
chr10.126970701.127127764_DOCK1	COIL	0.316	6.26e-16
chr10.126970701.127127764_DOCK1	GGCT	0.316	6.36e-16
chr10.126970701.127127764_DOCK1	UMPS	0.315	8.59e-16
chr10.126970701.127127764_DOCK1	ENTPD2	0.315	8.74e-16
chr10.126970701.127127764_DOCK1	NIPAL1	0.315	8.92e-16
chr10.126970701.127127764_DOCK1	KNOP1	0.314	9.09e-16
chr10.126970701.127127764_DOCK1	CHAF1B	0.314	9.33e-16
chr10.126970701.127127764_DOCK1	LRRC8B	0.314	1.07e-15
chr10.126970701.127127764_DOCK1	TFAP2C	0.313	1.31e-15
chr10.126970701.127127764_DOCK1	SURF2	0.313	1.33e-15
chr10.126970701.127127764_DOCK1	MRPL9	0.312	1.43e-15
chr10.126970701.127127764_DOCK1	SSRP1	0.311	1.76e-15
chr10.126970701.127127764_DOCK1	SOWAHC	0.311	1.76e-15
chr10.126970701.127127764_DOCK1	HMGB3	0.311	1.86e-15
chr10.126970701.127127764_DOCK1	SRPK1	0.31	2.3e-15
chr10.126970701.127127764_DOCK1	ZNF768	0.309	2.85e-15
chr10.126970701.127127764_DOCK1	STRBP	0.309	3.01e-15
chr10.126970701.127127764_DOCK1	ZDHHC23	0.309	3.04e-15
chr10.126970701.127127764_DOCK1	VANGL1	0.309	3.08e-15
chr10.126970701.127127764_DOCK1	ZMYND19	0.309	3.14e-15
chr10.126970701.127127764_DOCK1	PRUNE	0.309	3.27e-15
chr10.126970701.127127764_DOCK1	RAD21	0.309	3.31e-15
chr10.126970701.127127764_DOCK1	VWA2	0.308	4.53e-15
chr10.126970701.127127764_DOCK1	UCK2	0.307	4.14e-15
chr10.126970701.127127764_DOCK1	PPP1R13L	0.307	4.56e-15
chr10.126970701.127127764_DOCK1	TPD52	0.307	4.82e-15
chr10.126970701.127127764_DOCK1	CD9	0.307	5.03e-15
chr10.126970701.127127764_DOCK1	SOWAHB	0.307	5.22e-15
chr10.126970701.127127764_DOCK1	TEAD3	0.305	6.43e-15
chr10.126970701.127127764_DOCK1	MCM4	0.305	6.77e-15
chr10.126970701.127127764_DOCK1	EPHB3	0.305	6.92e-15
chr10.126970701.127127764_DOCK1	TOM1L1	0.305	7.69e-15
chr10.126970701.127127764_DOCK1	B3GNT4	0.305	7.72e-15
chr10.126970701.127127764_DOCK1	PRSS16	0.304	1.87e-14
chr10.126970701.127127764_DOCK1	PAFAH1B3	0.303	1.01e-14
chr10.126970701.127127764_DOCK1	PPL	0.303	1.02e-14
chr10.126970701.127127764_DOCK1	CDCP1	0.303	1.03e-14
chr10.126970701.127127764_DOCK1	HN1L	0.303	1.08e-14
chr10.126970701.127127764_DOCK1	TMEM184A	0.303	1.13e-14
chr10.126970701.127127764_DOCK1	AGBL5	0.303	1.14e-14
chr10.126970701.127127764_DOCK1	WWC1	0.302	1.19e-14
chr10.126970701.127127764_DOCK1	MORC2	0.302	1.2e-14
chr10.126970701.127127764_DOCK1	TRAF4	0.302	1.21e-14
chr10.126970701.127127764_DOCK1	C10orf2	0.302	1.31e-14
chr10.126970701.127127764_DOCK1	ETV3	0.302	1.39e-14
chr10.126970701.127127764_DOCK1	TTC22	0.302	1.41e-14
chr10.126970701.127127764_DOCK1	NDC1	0.301	1.74e-14
chr10.126970701.127127764_DOCK1	SLC38A1	0.3	1.84e-14
chr10.126970701.127127764_DOCK1	B4GALT3	0.3	1.86e-14
chr10.126970701.127127764_DOCK1	LRRC8E	0.3	1.95e-14
chr10.126970701.127127764_DOCK1	POP7	0.3	1.96e-14
chr10.126970701.127127764_DOCK1	GID8	0.3	2.12e-14
chr10.126970701.127127764_DOCK1	FAM175B	0.3	2.12e-14
chr10.126970701.127127764_DOCK1	CNOT11	0.299	2.35e-14
chr10.126970701.127127764_DOCK1	CCDC120	0.299	2.4e-14
chr10.126970701.127127764_DOCK1	EIF4G1	0.298	2.79e-14
chr10.126970701.127127764_DOCK1	CAPN1	0.298	2.79e-14
chr10.126970701.127127764_DOCK1	PLXNB1	0.298	2.84e-14
chr10.126970701.127127764_DOCK1	NCCRP1	0.298	1.32e-13
chr10.126970701.127127764_DOCK1	CARD14	0.297	3.4e-14
chr10.126970701.127127764_DOCK1	ALG3	0.297	3.42e-14
chr10.126970701.127127764_DOCK1	TUBB4B	0.297	3.53e-14
chr10.126970701.127127764_DOCK1	MRPL37	0.297	3.96e-14
chr10.126970701.127127764_DOCK1	EDN2	0.297	7.02e-14
chr10.126970701.127127764_DOCK1	RFC5	0.296	4.31e-14
chr10.126970701.127127764_DOCK1	RAB3IP	0.296	4.45e-14
chr10.126970701.127127764_DOCK1	DLG3	0.296	4.66e-14
chr10.126970701.127127764_DOCK1	TRIM29	0.296	4.77e-14
chr10.126970701.127127764_DOCK1	ARRDC1	0.296	4.96e-14
chr10.126970701.127127764_DOCK1	WDR45B	0.295	5.25e-14
chr10.126970701.127127764_DOCK1	MCM7	0.295	5.55e-14
chr10.126970701.127127764_DOCK1	KLF5	0.295	5.63e-14
chr10.126970701.127127764_DOCK1	NR2F6	0.295	5.72e-14
chr10.126970701.127127764_DOCK1	SBNO1	0.294	6.71e-14
chr10.126970701.127127764_DOCK1	C1orf116	0.294	7.33e-14
chr10.126970701.127127764_DOCK1	SF3B4	0.293	8.79e-14
chr10.126970701.127127764_DOCK1	MYCBP	0.293	9.11e-14
chr10.126970701.127127764_DOCK1	AKAP1	0.293	9.21e-14
chr10.126970701.127127764_DOCK1	MACC1	0.293	1.45e-13
chr10.126970701.127127764_DOCK1	KRT23	0.293	4.3e-13
chr10.126970701.127127764_DOCK1	CALML3.AS1	0.293	5.11e-12
chr10.126970701.127127764_DOCK1	LNX2	0.292	9.52e-14
chr10.126970701.127127764_DOCK1	DAXX	0.292	1e-13
chr10.126970701.127127764_DOCK1	ATP8B1	0.292	1.06e-13
chr10.126970701.127127764_DOCK1	ILF2	0.292	1.08e-13
chr10.126970701.127127764_DOCK1	FOXK2	0.292	1.08e-13
chr10.126970701.127127764_DOCK1	SMG7	0.292	1.1e-13
chr10.126970701.127127764_DOCK1	ZNF664	0.292	1.13e-13
chr10.126970701.127127764_DOCK1	CTD.2105E13.15	0.292	1.34e-13
chr10.126970701.127127764_DOCK1	MYCL	0.291	1.19e-13
chr10.126970701.127127764_DOCK1	VTCN1	0.291	2.54e-12
chr10.126970701.127127764_DOCK1	FAM71E1	0.29	1.49e-13
chr10.126970701.127127764_DOCK1	SIPA1L3	0.29	1.57e-13
chr10.126970701.127127764_DOCK1	LRRC16A	0.29	1.7e-13
chr10.126970701.127127764_DOCK1	ENSA	0.289	1.82e-13
chr10.126970701.127127764_DOCK1	CTSV	0.289	1.87e-13
chr10.126970701.127127764_DOCK1	NELFCD	0.289	1.88e-13
chr10.126970701.127127764_DOCK1	PAK4	0.289	1.89e-13
chr10.126970701.127127764_DOCK1	RCE1	0.289	1.96e-13
chr10.126970701.127127764_DOCK1	CCT6A	0.289	2.01e-13
chr10.126970701.127127764_DOCK1	ATP2C2	0.289	2.17e-13
chr10.126970701.127127764_DOCK1	ATP13A5	0.289	3.82e-10
chr10.126970701.127127764_DOCK1	USP43	0.288	2.18e-13
chr10.126970701.127127764_DOCK1	FKBP4	0.288	2.2e-13
chr10.126970701.127127764_DOCK1	TET3	0.288	2.21e-13
chr10.126970701.127127764_DOCK1	WDR5	0.288	2.33e-13
chr10.126970701.127127764_DOCK1	FRAT2	0.288	2.42e-13
chr10.126970701.127127764_DOCK1	CYB561	0.288	2.53e-13
chr10.126970701.127127764_DOCK1	KRT16	0.288	6.58e-10
chr10.126970701.127127764_DOCK1	PITX1	0.287	2.55e-13
chr10.126970701.127127764_DOCK1	TMEM79	0.287	2.59e-13
chr10.126970701.127127764_DOCK1	NUP205	0.287	2.65e-13
chr10.126970701.127127764_DOCK1	TOMM40	0.287	2.86e-13
chr10.126970701.127127764_DOCK1	STAMBP	0.287	3.04e-13
chr10.126970701.127127764_DOCK1	DKC1	0.286	3.3e-13
chr10.126970701.127127764_DOCK1	NLN	0.286	3.36e-13
chr10.126970701.127127764_DOCK1	BBOX1	0.286	2.91e-11
chr10.126970701.127127764_DOCK1	DNAL4	0.285	4e-13
chr10.126970701.127127764_DOCK1	SLC25A10	0.285	4.01e-13
chr10.126970701.127127764_DOCK1	AACS	0.285	4.46e-13
chr10.126970701.127127764_DOCK1	KRT6A	0.285	5.14e-10
chr10.126970701.127127764_DOCK1	EBNA1BP2	0.284	4.65e-13
chr10.126970701.127127764_DOCK1	FAM83D	0.284	4.73e-13
chr10.126970701.127127764_DOCK1	ZDHHC5	0.284	4.91e-13
chr10.126970701.127127764_DOCK1	CSE1L	0.284	5.01e-13
chr10.126970701.127127764_DOCK1	MFSD6	0.284	5.35e-13
chr10.126970701.127127764_DOCK1	MPZL2	0.283	5.99e-13
chr10.126970701.127127764_DOCK1	SLC52A3	0.283	6e-13
chr10.126970701.127127764_DOCK1	ZNF687	0.283	6.35e-13
chr10.126970701.127127764_DOCK1	YBX2	0.283	1.06e-12
chr10.126970701.127127764_DOCK1	TDRD5	0.283	1.4e-12
chr10.126970701.127127764_DOCK1	VGLL1	0.283	8.53e-10
chr10.126970701.127127764_DOCK1	RCC2	0.282	7.09e-13
chr10.126970701.127127764_DOCK1	CC2D1A	0.282	7.43e-13
chr10.126970701.127127764_DOCK1	RHPN2	0.282	7.7e-13
chr10.126970701.127127764_DOCK1	SSH3	0.282	7.74e-13
chr10.126970701.127127764_DOCK1	FAM189B	0.282	7.79e-13
chr10.126970701.127127764_DOCK1	TECR	0.282	7.81e-13
chr10.126970701.127127764_DOCK1	LIMK2	0.282	8.22e-13
chr10.126970701.127127764_DOCK1	USP21	0.281	8.3e-13
chr10.126970701.127127764_DOCK1	DEGS2	0.281	8.31e-13
chr10.126970701.127127764_DOCK1	EFNA1	0.281	8.56e-13
chr10.126970701.127127764_DOCK1	BEND3	0.281	8.57e-13
chr10.126970701.127127764_DOCK1	SEH1L	0.281	9.95e-13
chr10.126970701.127127764_DOCK1	AP000251.3	0.281	1.25e-11
chr10.126970701.127127764_DOCK1	SEPHS1	0.28	1.02e-12
chr10.126970701.127127764_DOCK1	GTPBP4	0.28	1.04e-12
chr10.126970701.127127764_DOCK1	ITGB8	0.28	1.09e-12
chr10.126970701.127127764_DOCK1	KDM5B	0.28	1.12e-12
chr10.126970701.127127764_DOCK1	TCF20	0.28	1.13e-12
chr10.126970701.127127764_DOCK1	NAA50	0.28	1.17e-12
chr10.126970701.127127764_DOCK1	IMPA2	0.28	1.18e-12
chr10.126970701.127127764_DOCK1	SBK1	0.28	1.18e-12
chr10.126970701.127127764_DOCK1	ADNP	0.28	1.2e-12
chr10.126970701.127127764_DOCK1	CALML5	0.28	8.72e-10
chr10.126970701.127127764_DOCK1	HMCES	0.279	1.42e-12
chr10.126970701.127127764_DOCK1	RASAL1	0.279	1.53e-12
chr10.126970701.127127764_DOCK1	JADE3	0.278	1.61e-12
chr10.126970701.127127764_DOCK1	STARD10	0.278	1.65e-12
chr10.126970701.127127764_DOCK1	STX3	0.278	1.71e-12
chr10.126970701.127127764_DOCK1	ALOXE3	0.278	2.04e-12
chr10.126970701.127127764_DOCK1	TMEM61	0.278	2.78e-12
chr10.126970701.127127764_DOCK1	RP11.132A1.4	0.278	1.17e-11
chr10.126970701.127127764_DOCK1	POP1	0.277	1.98e-12
chr10.126970701.127127764_DOCK1	SAMD1	0.277	2.01e-12
chr10.126970701.127127764_DOCK1	AC000068.5	0.277	4.52e-12
chr10.126970701.127127764_DOCK1	STK35	0.276	2.22e-12
chr10.126970701.127127764_DOCK1	MCM2	0.276	2.38e-12
chr10.126970701.127127764_DOCK1	ZBED4	0.276	2.53e-12
chr10.126970701.127127764_DOCK1	AC073046.25	0.276	3.85e-12
chr10.126970701.127127764_DOCK1	MANSC1	0.275	2.59e-12
chr10.126970701.127127764_DOCK1	ZNF473	0.275	2.6e-12
chr10.126970701.127127764_DOCK1	TACC2	0.275	2.61e-12
chr10.126970701.127127764_DOCK1	CDH3	0.275	2.63e-12
chr10.126970701.127127764_DOCK1	EPS8L1	0.275	2.66e-12
chr10.126970701.127127764_DOCK1	BCL7A	0.275	2.67e-12
chr10.126970701.127127764_DOCK1	LNX1	0.275	2.77e-12
chr10.126970701.127127764_DOCK1	DOLPP1	0.275	3.04e-12
chr10.126970701.127127764_DOCK1	CTD.2006C1.6	0.275	4.3e-12
chr10.126970701.127127764_DOCK1	NCOA5	0.274	3.13e-12
chr10.126970701.127127764_DOCK1	CCT3	0.274	3.28e-12
chr10.126970701.127127764_DOCK1	YWHAZ	0.274	3.39e-12
chr10.126970701.127127764_DOCK1	KIFC1.3	0.274	3.43e-12
chr10.126970701.127127764_DOCK1	ARHGAP39	0.274	3.46e-12
chr10.126970701.127127764_DOCK1	RANGAP1	0.274	3.48e-12
chr10.126970701.127127764_DOCK1	UBALD2	0.274	3.54e-12
chr10.126970701.127127764_DOCK1	SET	0.274	3.57e-12
chr10.126970701.127127764_DOCK1	PWWP2B	0.274	3.64e-12
chr10.126970701.127127764_DOCK1	DSC3	0.274	7.17e-12
chr10.126970701.127127764_DOCK1	TUBBP5	0.274	1.03e-10
chr10.126970701.127127764_DOCK1	TMEM102	0.273	3.89e-12
chr10.126970701.127127764_DOCK1	ZBTB5	0.273	3.98e-12
chr10.126970701.127127764_DOCK1	WDR34	0.273	4.1e-12
chr10.126970701.127127764_DOCK1	DEDD	0.273	4.14e-12
chr10.126970701.127127764_DOCK1	GGT6	0.273	6.61e-11
chr10.126970701.127127764_DOCK1	STAP2	0.272	4.81e-12
chr10.126970701.127127764_DOCK1	TOPBP1	0.272	4.83e-12
chr10.126970701.127127764_DOCK1	DAZAP1	0.272	5.32e-12
chr10.126970701.127127764_DOCK1	C10orf35	0.272	5.52e-12
chr10.126970701.127127764_DOCK1	ERCC6L	0.272	5.67e-12
chr10.126970701.127127764_DOCK1	MRPL3	0.271	5.48e-12
chr10.126970701.127127764_DOCK1	ABHD11	0.271	5.55e-12
chr10.126970701.127127764_DOCK1	SLC2A1	0.271	6.09e-12
chr10.126970701.127127764_DOCK1	RAB19	0.271	6.15e-12
chr10.126970701.127127764_DOCK1	KRT15	0.271	1.13e-11
chr10.126970701.127127764_DOCK1	KRT5	0.271	5.64e-11
chr10.126970701.127127764_DOCK1	PYGO2	0.27	6.86e-12
chr10.126970701.127127764_DOCK1	ZNF16	0.27	6.94e-12
chr10.126970701.127127764_DOCK1	ARPC5L	0.27	7.1e-12
chr10.126970701.127127764_DOCK1	FKBPL	0.27	7.76e-12
chr10.126970701.127127764_DOCK1	CDCA5	0.269	8.1e-12
chr10.126970701.127127764_DOCK1	GPT2	0.269	8.8e-12
chr10.126970701.127127764_DOCK1	FZD6	0.269	9.03e-12
chr10.126970701.127127764_DOCK1	PRR19	0.269	9.38e-12
chr10.126970701.127127764_DOCK1	POLD2	0.269	9.42e-12
chr10.126970701.127127764_DOCK1	CKS1B	0.268	9.55e-12
chr10.126970701.127127764_DOCK1	ZNF774	0.268	9.58e-12
chr10.126970701.127127764_DOCK1	OSBPL2	0.268	9.83e-12
chr10.126970701.127127764_DOCK1	TTLL12	0.268	9.9e-12
chr10.126970701.127127764_DOCK1	COMTD1	0.268	1e-11
chr10.126970701.127127764_DOCK1	ITGB4	0.268	1.01e-11
chr10.126970701.127127764_DOCK1	ESPN	0.268	1.03e-11
chr10.126970701.127127764_DOCK1	PIGS	0.268	1.08e-11
chr10.126970701.127127764_DOCK1	PTDSS1	0.268	1.13e-11
chr10.126970701.127127764_DOCK1	RP11.532F12.5	0.268	6.21e-11
chr10.126970701.127127764_DOCK1	HOOK2	0.267	1.17e-11
chr10.126970701.127127764_DOCK1	GINS1	0.267	1.21e-11
chr10.126970701.127127764_DOCK1	TAF5	0.267	1.24e-11
chr10.126970701.127127764_DOCK1	PKP1	0.267	1.25e-11
chr10.126970701.127127764_DOCK1	DPH2	0.267	1.25e-11
chr10.126970701.127127764_DOCK1	C6orf106	0.267	1.28e-11
chr10.126970701.127127764_DOCK1	PACSIN3	0.267	1.34e-11
chr10.126970701.127127764_DOCK1	BARX2	0.267	1.51e-11
chr10.126970701.127127764_DOCK1	PLEKHF2	0.266	1.43e-11
chr10.126970701.127127764_DOCK1	WNK2	0.266	1.46e-11
chr10.126970701.127127764_DOCK1	CEP170B	0.266	1.52e-11
chr10.126970701.127127764_DOCK1	GPBP1L1	0.266	1.64e-11
chr10.126970701.127127764_DOCK1	CLDN3	0.266	1.9e-11
chr10.126970701.127127764_DOCK1	ANKRD27	0.265	1.66e-11
chr10.126970701.127127764_DOCK1	DHTKD1	0.265	1.74e-11
chr10.126970701.127127764_DOCK1	TTLL4	0.265	1.75e-11
chr10.126970701.127127764_DOCK1	FBL	0.265	1.78e-11
chr10.126970701.127127764_DOCK1	ZNF574	0.265	1.88e-11
chr10.126970701.127127764_DOCK1	ELAVL1	0.265	1.93e-11
chr10.126970701.127127764_DOCK1	FUT2	0.265	1.48e-10
chr10.126970701.127127764_DOCK1	DOCK1	0.264	2e-11
chr10.126970701.127127764_DOCK1	PSME4	0.264	2e-11
chr10.126970701.127127764_DOCK1	SYNE4	0.264	2e-11
chr10.126970701.127127764_DOCK1	SF3B6	0.264	2.1e-11
chr10.126970701.127127764_DOCK1	GTF3C5	0.264	2.18e-11
chr10.126970701.127127764_DOCK1	FBXW9	0.264	2.2e-11
chr10.126970701.127127764_DOCK1	YES1	0.264	2.21e-11
chr10.126970701.127127764_DOCK1	INCENP	0.264	2.23e-11
chr10.126970701.127127764_DOCK1	EPB41L4B	0.264	2.28e-11
chr10.126970701.127127764_DOCK1	GMPS	0.264	2.29e-11
chr10.126970701.127127764_DOCK1	SNRPA	0.263	2.4e-11
chr10.126970701.127127764_DOCK1	STIP1	0.263	2.42e-11
chr10.126970701.127127764_DOCK1	KCMF1	0.263	2.54e-11
chr10.126970701.127127764_DOCK1	CSTF1	0.263	2.62e-11
chr10.126970701.127127764_DOCK1	UBAP2	0.263	2.67e-11
chr10.126970701.127127764_DOCK1	GAREM	0.263	2.69e-11
chr10.126970701.127127764_DOCK1	USP6NL	0.263	2.7e-11
chr10.126970701.127127764_DOCK1	TC2N	0.263	2.75e-11
chr10.126970701.127127764_DOCK1	LMTK2	0.263	2.81e-11
chr10.126970701.127127764_DOCK1	EI24	0.262	2.93e-11
chr10.126970701.127127764_DOCK1	ATAD2	0.262	3.09e-11
chr10.126970701.127127764_DOCK1	SENP2	0.262	3.19e-11
chr10.126970701.127127764_DOCK1	SPPL3	0.262	3.21e-11
chr10.126970701.127127764_DOCK1	IGSF3	0.262	3.26e-11
chr10.126970701.127127764_DOCK1	YTHDF1	0.262	3.27e-11
chr10.126970701.127127764_DOCK1	ZDHHC12	0.262	3.28e-11
chr10.126970701.127127764_DOCK1	EIF4EBP1	0.261	3.37e-11
chr10.126970701.127127764_DOCK1	MTHFD2	0.261	3.39e-11
chr10.126970701.127127764_DOCK1	PDCD2L	0.261	3.43e-11
chr10.126970701.127127764_DOCK1	MTFR1	0.261	3.47e-11
chr10.126970701.127127764_DOCK1	TMEM41A	0.261	3.54e-11
chr10.126970701.127127764_DOCK1	CASZ1	0.261	3.55e-11
chr10.126970701.127127764_DOCK1	ARHGEF19	0.261	3.65e-11
chr10.126970701.127127764_DOCK1	DHX9	0.261	3.68e-11
chr10.126970701.127127764_DOCK1	LPAR2	0.261	3.73e-11
chr10.126970701.127127764_DOCK1	MRPL47	0.261	3.78e-11
chr10.126970701.127127764_DOCK1	PIP4K2C	0.261	3.82e-11
chr10.126970701.127127764_DOCK1	ATP6V1C2	0.261	4.12e-11
chr10.126970701.127127764_DOCK1	S100A14	0.261	1.58e-10
chr10.126970701.127127764_DOCK1	TSEN54	0.26	4.05e-11
chr10.126970701.127127764_DOCK1	CCNF	0.26	4.12e-11
chr10.126970701.127127764_DOCK1	CBX2	0.26	4.21e-11
chr10.126970701.127127764_DOCK1	HEBP2	0.26	4.39e-11
chr10.126970701.127127764_DOCK1	PKP4	0.26	4.43e-11
chr10.126970701.127127764_DOCK1	RHOD	0.26	4.63e-11
chr10.126970701.127127764_DOCK1	ITPR3	0.26	4.78e-11
chr10.126970701.127127764_DOCK1	CADM4	0.259	4.89e-11
chr10.126970701.127127764_DOCK1	C1orf74	0.259	4.94e-11
chr10.126970701.127127764_DOCK1	SMG5	0.259	5.11e-11
chr10.126970701.127127764_DOCK1	C21orf59	0.259	5.15e-11
chr10.126970701.127127764_DOCK1	RP11.706O15.1	0.259	5.33e-11
chr10.126970701.127127764_DOCK1	CEP55	0.259	5.45e-11
chr10.126970701.127127764_DOCK1	SLC4A11	0.259	5.48e-11
chr10.126970701.127127764_DOCK1	QTRTD1	0.259	5.53e-11
chr10.126970701.127127764_DOCK1	ARPC1A	0.259	5.56e-11
chr10.126970701.127127764_DOCK1	AIM1L	0.259	5.61e-11
chr10.126970701.127127764_DOCK1	ZBTB7B	0.259	5.62e-11
chr10.126970701.127127764_DOCK1	RCC1	0.259	5.7e-11
chr10.126970701.127127764_DOCK1	TMPRSS4	0.259	1.24e-10
chr10.126970701.127127764_DOCK1	RNF223	0.259	2.6e-10
chr10.126970701.127127764_DOCK1	SRRT	0.258	5.82e-11
chr10.126970701.127127764_DOCK1	TSEN34	0.258	5.83e-11
chr10.126970701.127127764_DOCK1	SDC4	0.258	6.05e-11
chr10.126970701.127127764_DOCK1	HNRNPAB	0.258	6.19e-11
chr10.126970701.127127764_DOCK1	TLCD1	0.258	6.3e-11
chr10.126970701.127127764_DOCK1	PSMD11	0.258	6.39e-11
chr10.126970701.127127764_DOCK1	APH1A	0.258	6.42e-11
chr10.126970701.127127764_DOCK1	GEMIN8P4	0.258	6.67e-11
chr10.126970701.127127764_DOCK1	TTYH1	0.258	7.74e-11
chr10.126970701.127127764_DOCK1	MCF2L.AS1	0.258	2.83e-10
chr10.126970701.127127764_DOCK1	PPP1R26	0.257	6.97e-11
chr10.126970701.127127764_DOCK1	OPA1	0.257	7.04e-11
chr10.126970701.127127764_DOCK1	PTMA	0.257	7.32e-11
chr10.126970701.127127764_DOCK1	EIF2B5	0.257	7.46e-11
chr10.126970701.127127764_DOCK1	ZSWIM1	0.257	7.58e-11
chr10.126970701.127127764_DOCK1	RBM47	0.257	7.65e-11
chr10.126970701.127127764_DOCK1	RFC4	0.257	7.67e-11
chr10.126970701.127127764_DOCK1	WDR43	0.257	7.85e-11
chr10.126970701.127127764_DOCK1	SNRPC	0.257	7.94e-11
chr10.126970701.127127764_DOCK1	SUV39H2	0.257	7.98e-11
chr10.126970701.127127764_DOCK1	AUNIP	0.257	8.19e-11
chr10.126970701.127127764_DOCK1	BNIPL	0.256	8.19e-11
chr10.126970701.127127764_DOCK1	SPAG1	0.256	8.26e-11
chr10.126970701.127127764_DOCK1	DHCR24	0.256	8.36e-11
chr10.126970701.127127764_DOCK1	CMTM4	0.256	8.37e-11
chr10.126970701.127127764_DOCK1	EIF3B	0.256	8.57e-11
chr10.126970701.127127764_DOCK1	NUP155	0.256	8.85e-11
chr10.126970701.127127764_DOCK1	CHAF1A	0.256	9.18e-11
chr10.126970701.127127764_DOCK1	NSUN5	0.256	9.22e-11
chr10.126970701.127127764_DOCK1	NCBP2	0.256	9.39e-11
chr10.126970701.127127764_DOCK1	ST6GALNAC2	0.256	9.39e-11
chr10.126970701.127127764_DOCK1	SCRIB	0.255	9.68e-11
chr10.126970701.127127764_DOCK1	CCDC58	0.255	9.72e-11
chr10.126970701.127127764_DOCK1	NOL11	0.255	1.01e-10
chr10.126970701.127127764_DOCK1	TPD52L1	0.255	1.06e-10
chr10.126970701.127127764_DOCK1	DPY30	0.255	1.07e-10
chr10.126970701.127127764_DOCK1	NUDCD1	0.255	1.07e-10
chr10.126970701.127127764_DOCK1	CCDC87	0.255	1.07e-10
chr10.126970701.127127764_DOCK1	MRPS2	0.255	1.08e-10
chr10.126970701.127127764_DOCK1	CCDC64	0.255	1.11e-10
chr10.126970701.127127764_DOCK1	RASSF7	0.255	1.13e-10
chr10.126970701.127127764_DOCK1	IDH2	0.255	1.14e-10
chr10.126970701.127127764_DOCK1	CHRAC1	0.255	1.14e-10
chr10.126970701.127127764_DOCK1	RALY	0.255	1.15e-10
chr10.126970701.127127764_DOCK1	FUT1	0.255	1.21e-10
chr10.126970701.127127764_DOCK1	NCK2	0.254	1.15e-10
chr10.126970701.127127764_DOCK1	KNSTRN	0.254	1.16e-10
chr10.126970701.127127764_DOCK1	FBXO28	0.254	1.16e-10
chr10.126970701.127127764_DOCK1	ALYREF	0.254	1.18e-10
chr10.126970701.127127764_DOCK1	TAF4	0.254	1.2e-10
chr10.126970701.127127764_DOCK1	SCNN1A	0.254	1.22e-10
chr10.126970701.127127764_DOCK1	RECQL4	0.254	1.23e-10
chr10.126970701.127127764_DOCK1	MRPS18B.1	0.254	1.26e-10
chr10.126970701.127127764_DOCK1	SMPDL3B	0.254	1.28e-10
chr10.126970701.127127764_DOCK1	ZNF695	0.254	1.28e-10
chr10.126970701.127127764_DOCK1	HACD2	0.254	1.29e-10
chr10.126970701.127127764_DOCK1	URB2	0.254	1.34e-10
chr10.126970701.127127764_DOCK1	THEM6	0.254	1.35e-10
chr10.126970701.127127764_DOCK1	NEK2	0.254	1.35e-10
chr10.126970701.127127764_DOCK1	SOX4	0.254	1.36e-10
chr10.126970701.127127764_DOCK1	HES2	0.254	1.78e-10
chr10.126970701.127127764_DOCK1	KHSRP	0.253	1.43e-10
chr10.126970701.127127764_DOCK1	RRM1	0.253	1.43e-10
chr10.126970701.127127764_DOCK1	PUS7	0.253	1.44e-10
chr10.126970701.127127764_DOCK1	SNRPD3	0.253	1.45e-10
chr10.126970701.127127764_DOCK1	PTBP3	0.253	1.48e-10
chr10.126970701.127127764_DOCK1	CTCF	0.253	1.55e-10
chr10.126970701.127127764_DOCK1	MFN1	0.253	1.55e-10
chr10.126970701.127127764_DOCK1	RAB3D	0.253	1.57e-10
chr10.126970701.127127764_DOCK1	KIAA1671	0.253	1.57e-10
chr10.126970701.127127764_DOCK1	UBE2Q1	0.252	1.79e-10
chr10.126970701.127127764_DOCK1	HNRNPF	0.252	1.83e-10
chr10.126970701.127127764_DOCK1	ZSCAN16	0.252	1.85e-10
chr10.126970701.127127764_DOCK1	IL17RE	0.252	1.85e-10
chr10.126970701.127127764_DOCK1	NCAPD2	0.252	1.89e-10
chr10.126970701.127127764_DOCK1	KIAA0895	0.252	1.9e-10
chr10.126970701.127127764_DOCK1	MTIF2	0.252	1.91e-10
chr10.126970701.127127764_DOCK1	KRT7	0.252	2.73e-10
chr10.126970701.127127764_DOCK1	RP11.429J17.5	0.252	6.77e-10
chr10.126970701.127127764_DOCK1	PRKCI	0.251	2.1e-10
chr10.126970701.127127764_DOCK1	MRPS18A	0.251	2.18e-10
chr10.126970701.127127764_DOCK1	NIPSNAP1	0.251	2.2e-10
chr10.126970701.127127764_DOCK1	SMAGP	0.251	2.22e-10
chr10.126970701.127127764_DOCK1	FIGNL1	0.251	2.23e-10
chr10.126970701.127127764_DOCK1	MSH2	0.251	2.27e-10
chr10.126970701.127127764_DOCK1	FAM60A	0.251	2.34e-10
chr10.126970701.127127764_DOCK1	CNNM4	0.25	2.32e-10
chr10.126970701.127127764_DOCK1	RASEF	0.25	2.33e-10
chr10.126970701.127127764_DOCK1	PARS2	0.25	2.35e-10
chr10.126970701.127127764_DOCK1	RAB40B	0.25	2.4e-10
chr10.126970701.127127764_DOCK1	PPDPF	0.25	2.43e-10
chr10.126970701.127127764_DOCK1	MEX3D	0.25	2.5e-10
chr10.126970701.127127764_DOCK1	RHNO1	0.25	2.5e-10
chr10.126970701.127127764_DOCK1	PSMD12	0.25	2.62e-10
chr10.126970701.127127764_DOCK1	HSPA1B	0.25	2.66e-10
chr10.126970701.127127764_DOCK1	SLC52A1	0.25	7.66e-10
chr10.126970701.127127764_DOCK1	MRPS12	0.249	2.77e-10
chr10.126970701.127127764_DOCK1	PLS1	0.249	2.77e-10
chr10.126970701.127127764_DOCK1	SRP68	0.249	2.81e-10
chr10.126970701.127127764_DOCK1	FAM111B	0.249	2.81e-10
chr10.126970701.127127764_DOCK1	RBM17	0.249	2.82e-10
chr10.126970701.127127764_DOCK1	MCM10	0.249	2.95e-10
chr10.126970701.127127764_DOCK1	HIST1H2BD	0.249	3.03e-10
chr10.126970701.127127764_DOCK1	TONSL	0.249	3.05e-10
chr10.126970701.127127764_DOCK1	BUD13	0.249	3.18e-10
chr10.126970701.127127764_DOCK1	BDH1	0.249	3.18e-10
chr10.126970701.127127764_DOCK1	FAXC	0.249	3.28e-10
chr10.126970701.127127764_DOCK1	VPS37B	0.248	3.22e-10
chr10.126970701.127127764_DOCK1	MCAT	0.248	3.23e-10
chr10.126970701.127127764_DOCK1	CELSR1	0.248	3.29e-10
chr10.126970701.127127764_DOCK1	MRPL49	0.248	3.29e-10
chr10.126970701.127127764_DOCK1	TMPO	0.248	3.45e-10
chr10.126970701.127127764_DOCK1	HMGN1	0.248	3.47e-10
chr10.126970701.127127764_DOCK1	SPATA2	0.248	3.51e-10
chr10.126970701.127127764_DOCK1	C11orf80	0.248	3.59e-10
chr10.126970701.127127764_DOCK1	CDCA8	0.248	3.59e-10
chr10.126970701.127127764_DOCK1	PRKCZ	0.248	3.6e-10
chr10.126970701.127127764_DOCK1	BRMS1	0.247	3.81e-10
chr10.126970701.127127764_DOCK1	POLDIP2	0.247	3.84e-10
chr10.126970701.127127764_DOCK1	ZNF623	0.247	4.01e-10
chr10.126970701.127127764_DOCK1	PTBP1	0.247	4.14e-10
chr10.126970701.127127764_DOCK1	BCCIP	0.247	4.2e-10
chr10.126970701.127127764_DOCK1	GSK3A	0.247	4.3e-10
chr10.126970701.127127764_DOCK1	MEPCE	0.247	4.41e-10
chr10.126970701.127127764_DOCK1	C6orf52	0.247	5.77e-10
chr10.126970701.127127764_DOCK1	GABRP	0.247	8.41e-10
chr10.126970701.127127764_DOCK1	GPRIN2	0.247	9.05e-10
chr10.126970701.127127764_DOCK1	MTA2	0.246	4.51e-10
chr10.126970701.127127764_DOCK1	KPNA2	0.246	4.75e-10
chr10.126970701.127127764_DOCK1	DIEXF	0.246	4.8e-10
chr10.126970701.127127764_DOCK1	DCAF13	0.246	4.87e-10
chr10.126970701.127127764_DOCK1	TDG	0.246	4.9e-10
chr10.126970701.127127764_DOCK1	SNRPB	0.246	4.91e-10
chr10.126970701.127127764_DOCK1	ABT1	0.246	5e-10
chr10.126970701.127127764_DOCK1	TARS2	0.246	5.06e-10
chr10.126970701.127127764_DOCK1	ZFP64	0.246	5.21e-10
chr10.126970701.127127764_DOCK1	BIK	0.246	6.16e-10
chr10.126970701.127127764_DOCK1	HNRNPUL1	0.245	5.31e-10
chr10.126970701.127127764_DOCK1	TJP2	0.245	5.54e-10
chr10.126970701.127127764_DOCK1	ZFP62	0.245	5.81e-10
chr10.126970701.127127764_DOCK1	ZW10	0.245	5.81e-10
chr10.126970701.127127764_DOCK1	CAMSAP1	0.245	5.91e-10
chr10.126970701.127127764_DOCK1	ERBB2	0.245	6.04e-10
chr10.126970701.127127764_DOCK1	MAGEF1	0.245	6.12e-10
chr10.126970701.127127764_DOCK1	FAT2	0.245	6.69e-10
chr10.126970701.127127764_DOCK1	IL20RA	0.245	7.27e-10
chr10.126970701.127127764_DOCK1	CD2AP	0.244	6.33e-10
chr10.126970701.127127764_DOCK1	BYSL	0.244	6.81e-10
chr10.126970701.127127764_DOCK1	PLLP	0.244	6.81e-10
chr10.126970701.127127764_DOCK1	EBAG9	0.244	6.87e-10
chr10.126970701.127127764_DOCK1	STIL	0.244	6.89e-10
chr10.126970701.127127764_DOCK1	MYO5C	0.244	6.9e-10
chr10.126970701.127127764_DOCK1	YTHDF2	0.244	6.99e-10
chr10.126970701.127127764_DOCK1	NDUFAF6	0.244	7.04e-10
chr10.126970701.127127764_DOCK1	ANK3	0.244	7.1e-10
chr10.126970701.127127764_DOCK1	HR	0.244	7.25e-10
chr10.126970701.127127764_DOCK1	PPP1R14B	0.244	7.29e-10
chr10.126970701.127127764_DOCK1	C10orf95	0.244	9.35e-10
chr10.126970701.127127764_DOCK1	CCDC85C	0.243	7.36e-10
chr10.126970701.127127764_DOCK1	CNOT6	0.243	7.44e-10
chr10.126970701.127127764_DOCK1	MEX3A	0.243	7.61e-10
chr10.126970701.127127764_DOCK1	DNAAF5	0.243	7.72e-10
chr10.126970701.127127764_DOCK1	MSH6	0.243	7.77e-10
chr10.126970701.127127764_DOCK1	METAP1	0.243	7.87e-10
chr10.126970701.127127764_DOCK1	C1orf106	0.243	7.89e-10
chr10.126970701.127127764_DOCK1	NHP2	0.243	8.37e-10
chr10.126970701.127127764_DOCK1	MTMR12	0.243	8.39e-10
chr10.126970701.127127764_DOCK1	PPCS	0.243	8.51e-10
chr10.126970701.127127764_DOCK1	LARP4B	0.243	8.51e-10
chr10.126970701.127127764_DOCK1	DCTPP1	0.243	8.58e-10
chr10.126970701.127127764_DOCK1	RRP36	0.243	8.62e-10
chr10.126970701.127127764_DOCK1	ZFPL1	0.242	8.74e-10
chr10.126970701.127127764_DOCK1	MIS18A	0.242	9.1e-10
chr10.126970701.127127764_DOCK1	FAM136A	0.242	9.13e-10
chr10.126970701.127127764_DOCK1	RITA1	0.242	9.15e-10
chr10.126970701.127127764_DOCK1	GTF2IRD1	0.242	9.16e-10
chr10.126970701.127127764_DOCK1	C19orf47	0.242	9.22e-10
chr10.126970701.127127764_DOCK1	IMMT	0.242	9.35e-10
chr10.126970701.127127764_DOCK1	NOL10	0.242	9.71e-10
chr10.126970701.127127764_DOCK1	STAU1	0.242	9.75e-10
chr10.126970701.127127764_DOCK1	OTUB1	0.242	9.86e-10
chr10.126970701.127127764_DOCK1	TRMT10C	0.242	9.89e-10
chr10.126970701.127127764_DOCK1	RAB10	0.242	9.97e-10
chr10.126970701.127127764_DOCK1	RNF43	0.242	9.98e-10
chr10.126970701.127127764_DOCK1	TDRKH	0.242	9.99e-10
chr10.126970701.127127764_DOCK1	ZEB2	-0.242	8.8e-10
chr10.126970701.127127764_DOCK1	AASS	-0.242	9.25e-10
chr10.126970701.127127764_DOCK1	HMHA1	-0.242	9.76e-10
chr10.126970701.127127764_DOCK1	HLX	-0.242	9.79e-10
chr10.126970701.127127764_DOCK1	GRAMD1B	-0.242	9.92e-10
chr10.126970701.127127764_DOCK1	JAK3	-0.244	6.87e-10
chr10.126970701.127127764_DOCK1	TPP1	-0.244	6.91e-10
chr10.126970701.127127764_DOCK1	ZNF582	-0.244	6.91e-10
chr10.126970701.127127764_DOCK1	FCGRT	-0.244	6.97e-10
chr10.126970701.127127764_DOCK1	CTSK	-0.244	6.99e-10
chr10.126970701.127127764_DOCK1	JAK2	-0.245	5.37e-10
chr10.126970701.127127764_DOCK1	SH3RF3	-0.245	5.58e-10
chr10.126970701.127127764_DOCK1	HIC1	-0.245	5.74e-10
chr10.126970701.127127764_DOCK1	PDE2A	-0.245	5.99e-10
chr10.126970701.127127764_DOCK1	KCTD7	-0.245	6.16e-10
chr10.126970701.127127764_DOCK1	FBXL7	-0.246	5.26e-10
chr10.126970701.127127764_DOCK1	CTD.2006C1.2	-0.246	5.41e-10
chr10.126970701.127127764_DOCK1	RAB8B	-0.247	3.92e-10
chr10.126970701.127127764_DOCK1	TIMP2	-0.247	4.1e-10
chr10.126970701.127127764_DOCK1	RP11.35G9.5	-0.247	4.3e-10
chr10.126970701.127127764_DOCK1	ITGA10	-0.247	4.37e-10
chr10.126970701.127127764_DOCK1	ZNF660	-0.247	4.44e-10
chr10.126970701.127127764_DOCK1	AP000783.1	-0.247	4.88e-10
chr10.126970701.127127764_DOCK1	USP50	-0.247	4.94e-10
chr10.126970701.127127764_DOCK1	IL18RAP	-0.247	7.26e-10
chr10.126970701.127127764_DOCK1	FHOD1	-0.248	3.37e-10
chr10.126970701.127127764_DOCK1	LRRC29	-0.248	3.39e-10
chr10.126970701.127127764_DOCK1	RP11.875O11.1	-0.248	3.66e-10
chr10.126970701.127127764_DOCK1	MAP1A	-0.248	3.73e-10
chr10.126970701.127127764_DOCK1	CFP	-0.248	3.78e-10
chr10.126970701.127127764_DOCK1	GIMAP5	-0.248	5.09e-10
chr10.126970701.127127764_DOCK1	ADAMTS6	-0.248	5.12e-10
chr10.126970701.127127764_DOCK1	CLEC1A	-0.248	6.62e-10
chr10.126970701.127127764_DOCK1	TSPAN11	-0.248	7.48e-10
chr10.126970701.127127764_DOCK1	ZDHHC17	-0.249	3.1e-10
chr10.126970701.127127764_DOCK1	VSTM4	-0.249	3.57e-10
chr10.126970701.127127764_DOCK1	FOLR2	-0.249	5.22e-10
chr10.126970701.127127764_DOCK1	MILR1	-0.249	6.02e-10
chr10.126970701.127127764_DOCK1	CEP112	-0.25	2.28e-10
chr10.126970701.127127764_DOCK1	FKBP7	-0.25	2.36e-10
chr10.126970701.127127764_DOCK1	IL16	-0.25	2.42e-10
chr10.126970701.127127764_DOCK1	CYP46A1	-0.25	2.49e-10
chr10.126970701.127127764_DOCK1	DNAH1	-0.25	2.55e-10
chr10.126970701.127127764_DOCK1	CPNE5	-0.25	3.19e-10
chr10.126970701.127127764_DOCK1	DISP1	-0.251	2.08e-10
chr10.126970701.127127764_DOCK1	ANTXR2	-0.251	2.12e-10
chr10.126970701.127127764_DOCK1	CMTM3	-0.251	2.14e-10
chr10.126970701.127127764_DOCK1	GIMAP2	-0.252	1.71e-10
chr10.126970701.127127764_DOCK1	PDE1B	-0.252	1.77e-10
chr10.126970701.127127764_DOCK1	RCBTB2	-0.252	1.88e-10
chr10.126970701.127127764_DOCK1	NLRP3	-0.252	3.37e-10
chr10.126970701.127127764_DOCK1	GYPC	-0.252	3.66e-10
chr10.126970701.127127764_DOCK1	CCDC141	-0.253	1.5e-10
chr10.126970701.127127764_DOCK1	NKAPL	-0.253	2.02e-10
chr10.126970701.127127764_DOCK1	TRPV2	-0.253	2.09e-10
chr10.126970701.127127764_DOCK1	NPR2	-0.254	1.16e-10
chr10.126970701.127127764_DOCK1	MAP3K12	-0.254	1.28e-10
chr10.126970701.127127764_DOCK1	SLC38A6	-0.254	1.29e-10
chr10.126970701.127127764_DOCK1	RHOJ	-0.254	1.44e-10
chr10.126970701.127127764_DOCK1	MYL3	-0.254	3.66e-10
chr10.126970701.127127764_DOCK1	LPAR4	-0.254	7.86e-10
chr10.126970701.127127764_DOCK1	CTD.2154I11.2	-0.255	1.39e-10
chr10.126970701.127127764_DOCK1	CCDC36	-0.255	1.73e-10
chr10.126970701.127127764_DOCK1	IL6ST	-0.256	9.44e-11
chr10.126970701.127127764_DOCK1	COLQ	-0.256	9.62e-11
chr10.126970701.127127764_DOCK1	LRRTM2	-0.256	1.89e-10
chr10.126970701.127127764_DOCK1	TMEM233	-0.256	2.48e-10
chr10.126970701.127127764_DOCK1	NRP1	-0.257	6.95e-11
chr10.126970701.127127764_DOCK1	ARHGAP31	-0.257	7.39e-11
chr10.126970701.127127764_DOCK1	GIMAP7	-0.257	1.78e-10
chr10.126970701.127127764_DOCK1	LMO2	-0.258	5.95e-11
chr10.126970701.127127764_DOCK1	NLRP1	-0.258	5.99e-11
chr10.126970701.127127764_DOCK1	NAIP	-0.258	6.82e-11
chr10.126970701.127127764_DOCK1	GMFG	-0.258	7.14e-11
chr10.126970701.127127764_DOCK1	CLIC2	-0.258	9.4e-11
chr10.126970701.127127764_DOCK1	RPL23AP32	-0.258	1.7e-10
chr10.126970701.127127764_DOCK1	TBC1D2B	-0.259	5.33e-11
chr10.126970701.127127764_DOCK1	PPP3CC	-0.259	5.36e-11
chr10.126970701.127127764_DOCK1	MEF2C	-0.259	5.4e-11
chr10.126970701.127127764_DOCK1	CCDC88A	-0.259	5.53e-11
chr10.126970701.127127764_DOCK1	JAM2	-0.259	8.4e-11
chr10.126970701.127127764_DOCK1	MYL4	-0.259	9.33e-11
chr10.126970701.127127764_DOCK1	DPYD	-0.26	4.3e-11
chr10.126970701.127127764_DOCK1	FYN	-0.26	4.32e-11
chr10.126970701.127127764_DOCK1	PRR5L	-0.26	4.35e-11
chr10.126970701.127127764_DOCK1	KLHL33	-0.26	9.38e-11
chr10.126970701.127127764_DOCK1	LYVE1	-0.26	9.92e-11
chr10.126970701.127127764_DOCK1	RP11.3B7.1	-0.26	6.02e-10
chr10.126970701.127127764_DOCK1	ELMO1	-0.261	3.58e-11
chr10.126970701.127127764_DOCK1	CSNK1G2P1	-0.261	5.48e-11
chr10.126970701.127127764_DOCK1	LHFP	-0.262	2.98e-11
chr10.126970701.127127764_DOCK1	TRANK1	-0.262	3.03e-11
chr10.126970701.127127764_DOCK1	KIF9.AS1	-0.262	3.03e-11
chr10.126970701.127127764_DOCK1	F13A1	-0.262	3.2e-11
chr10.126970701.127127764_DOCK1	SLC8A3	-0.262	4.2e-11
chr10.126970701.127127764_DOCK1	RP11.680G10.1	-0.262	7.16e-11
chr10.126970701.127127764_DOCK1	BNC2	-0.263	2.46e-11
chr10.126970701.127127764_DOCK1	PABPC5	-0.263	7.25e-11
chr10.126970701.127127764_DOCK1	HABP4	-0.264	2.08e-11
chr10.126970701.127127764_DOCK1	IL11RA	-0.264	2.15e-11
chr10.126970701.127127764_DOCK1	ZNF154	-0.264	2.53e-11
chr10.126970701.127127764_DOCK1	FAM228A	-0.264	2.88e-11
chr10.126970701.127127764_DOCK1	LY96	-0.265	1.85e-11
chr10.126970701.127127764_DOCK1	GRAP	-0.265	3.13e-11
chr10.126970701.127127764_DOCK1	FAM43B	-0.265	4.17e-11
chr10.126970701.127127764_DOCK1	CORO2B	-0.266	1.57e-11
chr10.126970701.127127764_DOCK1	UBA7	-0.267	1.15e-11
chr10.126970701.127127764_DOCK1	NTRK1	-0.267	1.32e-11
chr10.126970701.127127764_DOCK1	GNG2	-0.267	1.37e-11
chr10.126970701.127127764_DOCK1	CACNB2	-0.267	1.47e-11
chr10.126970701.127127764_DOCK1	SAMD3	-0.267	2.43e-11
chr10.126970701.127127764_DOCK1	RP11.693N9.2	-0.267	5.18e-11
chr10.126970701.127127764_DOCK1	ANKDD1A	-0.268	1.02e-11
chr10.126970701.127127764_DOCK1	RP4.728D4.2	-0.268	1.03e-11
chr10.126970701.127127764_DOCK1	TK2	-0.268	1.08e-11
chr10.126970701.127127764_DOCK1	SCARF2	-0.268	1.1e-11
chr10.126970701.127127764_DOCK1	TMEM55A	-0.268	1.1e-11
chr10.126970701.127127764_DOCK1	SYNE3	-0.268	1.11e-11
chr10.126970701.127127764_DOCK1	DISC1	-0.268	1.14e-11
chr10.126970701.127127764_DOCK1	STARD8	-0.269	8.46e-12
chr10.126970701.127127764_DOCK1	RP11.802O23.3	-0.269	9.69e-12
chr10.126970701.127127764_DOCK1	ZEB1	-0.269	9.92e-12
chr10.126970701.127127764_DOCK1	ENPP2	-0.269	1.16e-11
chr10.126970701.127127764_DOCK1	ZNF671	-0.27	6.78e-12
chr10.126970701.127127764_DOCK1	DLG4	-0.27	7.16e-12
chr10.126970701.127127764_DOCK1	PEAR1	-0.27	7.46e-12
chr10.126970701.127127764_DOCK1	PTH1R	-0.27	8e-12
chr10.126970701.127127764_DOCK1	IQSEC3	-0.27	9.59e-12
chr10.126970701.127127764_DOCK1	SPTA1	-0.27	3.25e-11
chr10.126970701.127127764_DOCK1	RP6.159A1.4	-0.27	6.45e-11
chr10.126970701.127127764_DOCK1	ZSCAN16.AS1	-0.271	5.7e-12
chr10.126970701.127127764_DOCK1	L3HYPDH	-0.271	5.76e-12
chr10.126970701.127127764_DOCK1	CHIC1	-0.271	5.82e-12
chr10.126970701.127127764_DOCK1	ARSB	-0.272	4.97e-12
chr10.126970701.127127764_DOCK1	DNM3OS	-0.272	1.7e-11
chr10.126970701.127127764_DOCK1	PCOLCE	-0.273	3.82e-12
chr10.126970701.127127764_DOCK1	NEK9	-0.273	4.08e-12
chr10.126970701.127127764_DOCK1	RAB3IL1	-0.273	4.18e-12
chr10.126970701.127127764_DOCK1	TPK1	-0.273	4.3e-12
chr10.126970701.127127764_DOCK1	NR3C1	-0.273	4.32e-12
chr10.126970701.127127764_DOCK1	RASGRP4	-0.273	7.03e-12
chr10.126970701.127127764_DOCK1	PRCD	-0.273	1.51e-11
chr10.126970701.127127764_DOCK1	GTF2F2P1	-0.273	5.1e-10
chr10.126970701.127127764_DOCK1	ADAMTS10	-0.274	3.65e-12
chr10.126970701.127127764_DOCK1	DOCK10	-0.275	2.61e-12
chr10.126970701.127127764_DOCK1	DENND5A	-0.276	2.23e-12
chr10.126970701.127127764_DOCK1	RASGRP2	-0.276	2.23e-12
chr10.126970701.127127764_DOCK1	TLR4	-0.277	1.87e-12
chr10.126970701.127127764_DOCK1	TNFSF4	-0.277	2.06e-12
chr10.126970701.127127764_DOCK1	ABCD2	-0.277	3.89e-12
chr10.126970701.127127764_DOCK1	TSPAN4	-0.278	1.51e-12
chr10.126970701.127127764_DOCK1	SEC23A	-0.278	1.67e-12
chr10.126970701.127127764_DOCK1	STARD9	-0.278	1.7e-12
chr10.126970701.127127764_DOCK1	CCR10	-0.278	2.22e-12
chr10.126970701.127127764_DOCK1	GPR162	-0.279	1.34e-12
chr10.126970701.127127764_DOCK1	GAB3	-0.28	1.1e-12
chr10.126970701.127127764_DOCK1	MTMR9	-0.281	8.32e-13
chr10.126970701.127127764_DOCK1	CYTL1	-0.281	2.84e-12
chr10.126970701.127127764_DOCK1	KLRG1	-0.282	7.99e-13
chr10.126970701.127127764_DOCK1	CDH23	-0.283	6.18e-13
chr10.126970701.127127764_DOCK1	ST6GALNAC3	-0.283	6.35e-13
chr10.126970701.127127764_DOCK1	C5orf56	-0.283	6.74e-13
chr10.126970701.127127764_DOCK1	TANGO6	-0.284	4.61e-13
chr10.126970701.127127764_DOCK1	EMP3	-0.285	4.28e-13
chr10.126970701.127127764_DOCK1	EBF1	-0.285	4.44e-13
chr10.126970701.127127764_DOCK1	LPAL2	-0.285	5.52e-13
chr10.126970701.127127764_DOCK1	MAGI2	-0.286	3.31e-13
chr10.126970701.127127764_DOCK1	FAT4	-0.286	3.6e-13
chr10.126970701.127127764_DOCK1	MICU3	-0.286	7.92e-13
chr10.126970701.127127764_DOCK1	PLCL2	-0.287	2.75e-13
chr10.126970701.127127764_DOCK1	RP11.732A19.8	-0.287	6.27e-13
chr10.126970701.127127764_DOCK1	MPP1	-0.288	2.32e-13
chr10.126970701.127127764_DOCK1	ST3GAL2	-0.288	2.36e-13
chr10.126970701.127127764_DOCK1	STARD13	-0.288	2.43e-13
chr10.126970701.127127764_DOCK1	FLI1	-0.288	4.52e-13
chr10.126970701.127127764_DOCK1	DDR2	-0.289	1.83e-13
chr10.126970701.127127764_DOCK1	STX2	-0.289	1.86e-13
chr10.126970701.127127764_DOCK1	SCARF1	-0.291	1.35e-13
chr10.126970701.127127764_DOCK1	LRCH2	-0.297	4.87e-14
chr10.126970701.127127764_DOCK1	MAGI2.AS3	-0.297	3.52e-13
chr10.126970701.127127764_DOCK1	RP11.177H13.2	-0.297	3.12e-12
chr10.126970701.127127764_DOCK1	CNTNAP1	-0.298	3.27e-14
chr10.126970701.127127764_DOCK1	ANXA6	-0.299	2.37e-14
chr10.126970701.127127764_DOCK1	P3H1	-0.299	2.4e-14
chr10.126970701.127127764_DOCK1	C1orf54	-0.301	1.57e-14
chr10.126970701.127127764_DOCK1	AKAP2	-0.301	1.59e-14
chr10.126970701.127127764_DOCK1	CASP12	-0.302	1.8e-13
chr10.126970701.127127764_DOCK1	AL132709.8	-0.303	1.55e-10
chr10.126970701.127127764_DOCK1	CASS4	-0.306	5.48e-15
chr10.126970701.127127764_DOCK1	TTC28	-0.306	6.32e-15
chr10.126970701.127127764_DOCK1	BLID	-0.306	1.18e-13
chr10.126970701.127127764_DOCK1	PXK	-0.307	4.46e-15
chr10.126970701.127127764_DOCK1	ARHGEF6	-0.307	5.03e-15
chr10.126970701.127127764_DOCK1	SPATA9	-0.308	5.28e-15
chr10.126970701.127127764_DOCK1	CLEC4A	-0.31	2.49e-15
chr10.126970701.127127764_DOCK1	RASA3	-0.31	2.5e-15
chr10.126970701.127127764_DOCK1	CD99L2	-0.31	2.5e-15
chr10.126970701.127127764_DOCK1	SH2B3	-0.31	2.52e-15
chr10.126970701.127127764_DOCK1	ZNF781	-0.31	3.34e-15
chr10.126970701.127127764_DOCK1	CEP85L	-0.315	7.59e-16
chr10.126970701.127127764_DOCK1	GIT2	-0.316	6.02e-16
chr10.126970701.127127764_DOCK1	PPM1M	-0.316	6.2e-16
chr10.126970701.127127764_DOCK1	KLHDC1	-0.319	3.55e-16
chr10.126970701.127127764_DOCK1	SMIM10	-0.32	8.49e-16
chr10.126970701.127127764_DOCK1	CNRIP1	-0.326	9.12e-17
chr10.126970701.127127764_DOCK1	ANKRD44	-0.33	2.86e-17
chr10.126970701.127127764_DOCK1	PPAPDC3	-0.33	4.25e-17
chr10.126970701.127127764_DOCK1	CARD8	-0.333	1.25e-17
chr10.126970701.127127764_DOCK1	DNM1P47	-0.334	1.98e-16
chr10.126970701.127127764_DOCK1	ST3GAL5	-0.334	1.14e-17
chr10.126970701.127127764_DOCK1	ATP8B2	-0.334	1.01e-17
chr10.126970701.127127764_DOCK1	EXOG	-0.337	5.2e-18
chr10.126970701.127127764_DOCK1	DNM1P46	-0.34	4.45e-17
chr10.126970701.127127764_DOCK1	ZCCHC24	-0.343	1.33e-18
chr10.126970701.127127764_DOCK1	SLC24A4	-0.351	2.14e-19
chr10.126970701.127127764_DOCK1	RECK	-0.353	9.71e-20
chr10.126970701.127127764_DOCK1	SYNE1	-0.356	5.34e-20
chr10.126970701.127127764_DOCK1	CH17.270A2.1	-0.363	5.15e-20
chr10.126970701.127127764_DOCK1	LIX1L	-0.371	8.6e-22
chr10.126970701.127127764_DOCK1	IFFO1	-0.406	4.05e-26
