# Supplementary material for: ESRP1 controls biogenesis and function of a large abundant multiexon circRNA
Source: Nucleic Acids Res. 2023 Nov 28;52(3):1387–403. doi: 10.1093/nar/gkad1138 (PMC10853802; doi:10.1093/nar/gkad1138)
Supplement: gkad1138_Supplemental_Files [file gkad1138_supplemental_files.zip › Table S2 list_tmp_saint5728_ESRP1.txt]

Bait	Prey	PreyGene	Spec	SpecSum	AvgSpec	NumReplicates	ctrlCounts	AvgP	MaxP	TopoAvgP	TopoMaxP	SaintScore	logOddsScore	FoldChange	BFDR	boosted_by	UniqueSpec	UniqueSpecSum	UniqueAvgSpec	PreySequenceLength	UniProtID
ESRP1	BirA_R118G_H0QFJ5	BirA_R118G_H0QFJ5	1524|2092	3616	1808.00	2	1389|1296|3|0	0.00	0.00	0.00	0.00	0.00	-inf	1.35	0.39		1524|2092	3616	1808	321	BirA_R118G_H0QFJ5
ESRP1	NP_000091.1	CSTB	7|0	7	3.50	2	4|2|11|9	0.00	0.00	0.00	0.00	0.00	-43.07	0.35	0.27		7|0	7	3.5	98	CYTB_HUMAN
ESRP1	NP_000402.3	HLCS	3|5	8	4.00	2	27|27|35|23	0.00	0.00	0.00	0.00	0.00	-124.37	0.13	0.39		3|5	8	4	726	BPL1_HUMAN
ESRP1	NP_000911.2	PC	732|664	1396	698.00	2	505|455|1058|1309	0.00	0.00	0.00	0.00	0.00	-inf	0.59	0.39	NP_001131145.1|	732|664	1396	698	1178	PYC_HUMAN
ESRP1	NP_001003677.1	C11orf49	16|16	32	16.00	2	24|27|0|0	0.00	0.00	0.00	0.00	0.00	-68.54	0.63	0.34		16|16	32	16	337	CK049_HUMAN
ESRP1	NP_001003810.1	HNRNPD	17|15	32	16.00	2	3|0|0|0	1.00	1.00	1.00	1.00	1.00	5.65	10.67	0.00	NP_001091674.1|NP_001092090.1|NP_006187.2|NP_001524.2|NP_002127.1|NP_002128.1|NP_002559.2|NP_004593.2|NP_001007226.1|NP_036377.1|NP_002810.1|NP_001193929.1|NP_004490.2|NP_919223.1|NP_001070910.1|NP_001244222.1|NP_001164105.1|NP_006796.1|NP_002887.2|NP_003925.1|NP_055427.2|NP_067013.1|NP_000117.1|NP_003084.1|NP_031393.2|	17|15	32	16	287	HNRPD_HUMAN
ESRP1	NP_001007226.1	IGF2BP2	137|118	255	127.50	2	2|6|0|0	1.00	1.00	1.00	1.00	1.00	58.15	31.88	0.00	NP_031401.1|NP_001410.2|	137|118	255	127.5	556	IF2B2_HUMAN
ESRP1	NP_001007554.1	CSDE1	167|121	288	144.00	2	51|42|0|0	0.98	1.00	0.98	1.00	0.98	3.38	3.10	0.00	NP_001410.2|	167|121	288	144	798	CSDE1_HUMAN
ESRP1	NP_001008710.1	RBPMS	2|6	8	4.00	2	0|0|0|0	0.99	1.00	0.99	1.00	0.99	4.04	40.00	0.00	NP_001127945.1|NP_001164608.1|NP_006766.1|NP_055740.3|NP_079357.2|NP_001005332.1|NP_001076047.1|NP_003084.1|	2|6	8	4	196	RBPMS_HUMAN
ESRP1	NP_001010972.1	ZYX	18|22	40	20.00	2	7|4|0|0	1.00	1.00	1.00	1.00	1.00	4.84	3.64	0.00		18|22	40	20	572	ZYX_HUMAN
ESRP1	NP_001017392.2	SUGP2	33|32	65	32.50	2	7|4|0|0	1.00	1.00	1.00	1.00	1.00	20.17	5.91	0.00	NP_001181883.1|NP_002127.1|	33|32	65	32.5	1082	SUGP2_HUMAN
ESRP1	NP_001020278.1	ADAR	2|7	9	4.50	2	3|1|0|0	0.46	0.91	0.47	0.92	0.47	-4.18	2.25	0.14	NP_001091974.1|NP_001181883.1|NP_002127.1|NP_004593.2|NP_001157852.1|NP_005959.2|NP_002902.2|NP_031401.1|NP_001410.2|	2|7	9	4.5	931	DSRAD_HUMAN
ESRP1	NP_001020767.1	CELF1	24|14	38	19.00	2	0|0|0|0	1.00	1.00	1.00	1.00	1.00	23.29	190.00	0.00	NP_031401.1|NP_001070910.1|NP_001244222.1|NP_001410.2|NP_997176.1|NP_031393.2|	24|14	38	19	486	CELF1_HUMAN
ESRP1	NP_001029102.1	UBA52	27|4	31	15.50	2	12|13|3|0	0.00	0.00	0.00	0.00	0.00	-41.60	1.24	0.20	NP_004232.2|NP_001524.2|NP_002128.1|NP_031401.1|NP_004172.2|	27|4	31	15.5	128	RL40_HUMAN
ESRP1	NP_001035879.1	PSPC1	4|5	9	4.50	2	3|0|0|0	0.67	0.76	0.66	0.75	0.67	0.31	3.00	0.02	NP_001164105.1|	4|5	9	4.5	523	PSPC1_HUMAN
ESRP1	NP_001036069.1	XRN1	171|177	348	174.00	2	32|30|0|0	1.00	1.00	1.00	1.00	1.00	102.53	5.61	0.00	NP_001153145.1|NP_002127.1|NP_002902.2|NP_031401.1|NP_001129125.1|	171|177	348	174	1693	XRN1_HUMAN
ESRP1	NP_001073884.1	U2SURP	7|8	15	7.50	2	27|19|0|0	0.00	0.00	0.00	0.00	0.00	-77.74	0.33	0.39	NP_001191395.1|NP_036377.1|NP_031401.1|NP_060362.3|NP_001093882.1|	7|8	15	7.5	1029	SR140_HUMAN
ESRP1	NP_008835.5	PRKDC	6|4	10	5.00	2	53|30|0|4	0.00	0.00	0.00	0.00	0.00	-165.88	0.12	0.39	NP_036377.1|NP_004387.1|NP_067062.1|NP_001070910.1|NP_001410.2|NP_000544.2|	6|4	10	5	4128	PRKDC_HUMAN
ESRP1	NP_001091974.1	DDX17	33|24	57	28.50	2	4|3|0|1	1.00	1.00	1.00	1.00	1.00	17.29	8.14	0.00	NP_001181883.1|NP_001524.2|NP_002127.1|NP_004593.2|NP_009176.2|NP_002810.1|NP_002964.3|NP_004387.1|NP_031401.1|NP_919223.1|NP_001244222.1|NP_001164105.1|NP_001410.2|NP_002887.2|NP_997176.1|NP_001258807.1|NP_001093882.1|	33|24	57	28.5	731	DDX17_HUMAN
ESRP1	NP_001093392.1	ALG13	30|31	61	30.50	2	0|0|0|0	1.00	1.00	1.00	1.00	1.00	46.74	305.00	0.00		30|31	61	30.5	1137	ALG13_HUMAN
ESRP1	NP_001094058.1	RC3H2	9|11	20	10.00	2	0|0|0|0	1.00	1.00	1.00	1.00	1.00	15.60	100.00	0.00	NP_001410.2|	9|11	20	10	1191	RC3H2_HUMAN
ESRP1	NP_001096123.1	OTUD4	2|0	2	1.00	2	0|0|0|0	0.49	0.98	0.49	0.98	0.49	-0.59	10.00	0.09	NP_001076047.1|	2|0	2	1	1049	OTUD4_HUMAN
ESRP1	NP_001099040.1	NUDT19	23|19	42	21.00	2	0|0|0|0	1.00	1.00	1.00	1.00	1.00	30.65	210.00	0.00		23|19	42	21	375	NUD19_HUMAN
ESRP1	NP_001116855.1	BCOR	114|101	215	107.50	2	6|4|0|0	1.00	1.00	1.00	1.00	1.00	110.47	21.50	0.00	NP_056340.2|	114|101	215	107.5	1721	BCOR_HUMAN
ESRP1	NP_001124384.1	SUGT1	9|8	17	8.50	2	2|0|0|0	0.99	0.99	0.99	0.99	0.99	4.11	8.50	0.00	NP_036377.1|	9|8	17	8.5	365	SGT1_HUMAN
ESRP1	NP_001127835.1	RBM20	16|17	33	16.50	2	0|0|0|0	1.00	1.00	1.00	1.00	1.00	26.20	165.00	0.00		16|17	33	16.5	1227	RBM20_HUMAN
ESRP1	NP_001127945.1	GSE1	11|15	26	13.00	2	0|0|0|0	1.00	1.00	1.00	1.00	1.00	18.69	130.00	0.00	NP_001164105.1|NP_001410.2|	11|15	26	13	1113	GSE1_HUMAN
ESRP1	NP_001128409.1	FIP1L1	2|0	2	1.00	2	0|0|0|0	0.49	0.98	0.49	0.98	0.49	-0.59	10.00	0.09	NP_001316.1|NP_060853.3|	2|0	2	1	588	FIP1_HUMAN
ESRP1	NP_001129505.1	PUF60	12|19	31	15.50	2	17|15|0|0	0.00	0.00	0.00	0.00	0.00	-39.21	0.97	0.28	NP_001153145.1|NP_003676.2|NP_008938.2|NP_001091674.1|NP_006187.2|NP_001180345.1|NP_001181883.1|NP_001524.2|NP_002127.1|NP_002559.2|NP_005745.1|NP_006537.3|NP_001007226.1|NP_036377.1|NP_003893.2|NP_005959.2|NP_006538.2|NP_060362.3|NP_067062.1|NP_919223.1|NP_001070910.1|NP_001129125.1|NP_003925.1|NP_067013.1|	12|19	31	15.5	516	PUF60_HUMAN
ESRP1	NP_001131145.1	ILF3	23|33	56	28.00	2	2|4|0|0	1.00	1.00	1.00	1.00	1.00	17.79	9.33	0.00	NP_001153145.1|NP_001171501.1|NP_002131.2|NP_001181883.1|NP_001524.2|NP_002127.1|NP_002128.1|NP_002559.2|NP_004593.2|NP_001008710.1|NP_031401.1|NP_001070910.1|NP_001164105.1|NP_001157260.1|NP_060530.3|NP_064628.1|NP_003084.1|	23|33	56	28	706	ILF3_HUMAN
ESRP1	NP_001136113.1	FBRSL1	5|6	11	5.50	2	0|0|0|0	1.00	1.00	1.00	1.00	1.00	9.20	55.00	0.00		5|6	11	5.5	1045	FBSL_HUMAN
ESRP1	NP_001139438.1	MKI67	13|5	18	9.00	2	246|231|0|0	0.00	0.00	0.00	0.00	0.00	-inf	0.04	0.39	NP_001153145.1|NP_001777.1|	13|5	18	9	2896	KI67_HUMAN
ESRP1	NP_001157852.1	STAU2	53|52	105	52.50	2	5|4|0|0	1.00	1.00	1.00	1.00	1.00	47.96	11.67	0.00	NP_002902.2|NP_001410.2|	53|52	105	52.5	570	STAU2_HUMAN
ESRP1	NP_001164040.1	STEEP1	7|5	12	6.00	2	10|9|0|0	0.00	0.00	0.00	0.00	0.00	-27.31	0.63	0.26	NP_036377.1|NP_002887.2|	7|5	12	6	173	STEEP_HUMAN
ESRP1	NP_001164608.1	STRBP	11|19	30	15.00	2	0|0|0|0	1.00	1.00	1.00	1.00	1.00	18.66	150.00	0.00		11|19	30	15	658	STRBP_HUMAN
ESRP1	NP_001166299.1	YTHDF2	63|67	130	65.00	2	5|0|0|0	1.00	1.00	1.00	1.00	1.00	12.29	26.00	0.00	NP_002127.1|NP_031401.1|NP_001244222.1|NP_001410.2|	63|67	130	65	529	YTHD2_HUMAN
ESRP1	NP_001171671.1	ZBTB33	105|83	188	94.00	2	80|81|0|0	0.00	0.00	0.00	0.00	0.00	-163.49	1.17	0.38	NP_001410.2|	105|83	188	94	672	KAISO_HUMAN
ESRP1	NP_001185907.1	SMAP2	8|9	17	8.50	2	0|0|0|0	1.00	1.00	1.00	1.00	1.00	14.03	85.00	0.00	NP_001005332.1|	8|9	17	8.5	399	SMAP2_HUMAN
ESRP1	NP_001193929.1	HNRNPDL	12|14	26	13.00	2	0|0|0|0	1.00	1.00	1.00	1.00	1.00	20.30	130.00	0.00	NP_031401.1|NP_919223.1|NP_001244222.1|NP_001164105.1|NP_001410.2|NP_006796.1|NP_001129125.1|NP_001107565.1|	12|14	26	13	363	HNRDL_HUMAN
ESRP1	NP_001231867.1	TXN	6|3	9	4.50	2	2|0|14|12	0.00	0.00	0.00	0.00	0.00	-46.31	0.35	0.39		6|3	9	4.5	85	THIO_HUMAN
ESRP1	NP_001253974.1	PSME3	14|13	27	13.50	2	6|4|0|0	0.71	0.83	0.71	0.83	0.71	0.34	2.70	0.01	NP_066997.3|NP_001164608.1|NP_031393.2|	14|13	27	13.5	265	PSME3_HUMAN
ESRP1	NP_001348.2	DHX9	73|58	131	65.50	2	40|39|0|11	0.00	0.00	0.00	0.00	0.00	-55.63	1.66	0.29	NP_002131.2|NP_001091674.1|NP_001091974.1|NP_001181883.1|NP_002127.1|NP_002128.1|NP_004593.2|NP_036377.1|NP_005959.2|NP_004387.1|NP_006538.2|NP_031401.1|NP_060362.3|NP_001070910.1|NP_006796.1|NP_002887.2|NP_997176.1|NP_000544.2|NP_001258807.1|NP_031393.2|	73|58	131	65.5	1270	DHX9_HUMAN
ESRP1	NP_001427.2	FBL	12|7	19	9.50	2	0|0|0|3	0.94	0.99	0.94	0.99	0.94	2.24	6.33	0.00	NP_004387.1|NP_031401.1|NP_036614.1|NP_001129125.1|	12|7	19	9.5	321	FBRL_HUMAN
ESRP1	NP_001611.1	AHNAK	36|28	64	32.00	2	681|668|0|0	0.00	0.00	0.00	0.00	0.00	-inf	0.05	0.39	NP_036377.1|NP_001193929.1|NP_004490.2|NP_031401.1|NP_001244222.1|	36|28	64	32	5890	AHNK_HUMAN
ESRP1	NP_001952.1	EEF2	28|26	54	27.00	2	60|55|19|33	0.00	0.00	0.00	0.00	0.00	-174.94	0.47	0.39	NP_002127.1|NP_002559.2|NP_003709.3|NP_001193929.1|NP_002902.2|NP_004387.1|NP_031401.1|NP_919223.1|NP_001244222.1|NP_001164105.1|NP_006796.1|NP_002887.2|	28|26	54	27	858	EF2_HUMAN
ESRP1	NP_001960.2	EIF5	5|4	9	4.50	2	34|31|0|0	0.00	0.00	0.00	0.00	0.00	-127.34	0.14	0.39	NP_002131.2|NP_001018494.1|	5|4	9	4.5	431	IF5_HUMAN
ESRP1	NP_002128.1	HNRNPA2B1	45|47	92	46.00	2	2|2|0|0	1.00	1.00	1.00	1.00	1.00	51.58	23.00	0.00	NP_004593.2|NP_036377.1|NP_002810.1|NP_001193929.1|NP_004490.2|NP_006538.2|NP_031401.1|NP_919223.1|NP_001244222.1|NP_001410.2|NP_997176.1|NP_001193943.1|	45|47	92	46	341	ROA2_HUMAN
ESRP1	NP_002131.2	HNRNPK	160|151	311	155.50	2	27|32|0|0	1.00	1.00	1.00	1.00	1.00	85.61	5.27	0.00	NP_001003810.1|NP_001035095.1|NP_001091674.1|NP_001092090.1|NP_006187.2|NP_001091974.1|NP_001181883.1|NP_001524.2|NP_002127.1|NP_002559.2|NP_004593.2|NP_036377.1|NP_002810.1|NP_005959.2|NP_004387.1|NP_006766.1|NP_031401.1|NP_060362.3|NP_919223.1|NP_001076047.1|NP_001244222.1|NP_001164105.1|NP_001410.2|NP_006796.1|NP_002887.2|NP_997176.1|NP_001258807.1|NP_031393.2|	160|151	311	155.5	464	HNRPK_HUMAN
ESRP1	NP_002678.2	PNN	2|1	3	1.50	2	22|14|0|0	0.00	0.00	0.00	0.00	0.00	-74.26	0.08	0.39	NP_002127.1|NP_036377.1|NP_060362.3|	2|1	3	1.5	717	PININ_HUMAN
ESRP1	NP_002705.2	PPP1R10	7|14	21	10.50	2	24|15|0|0	0.00	0.00	0.00	0.00	0.00	-63.10	0.54	0.31		7|14	21	10.5	940	PP1RA_HUMAN
ESRP1	NP_002889.1	RBMS2	13|12	25	12.50	2	0|0|0|0	1.00	1.00	1.00	1.00	1.00	20.18	125.00	0.00		13|12	25	12.5	407	RBMS2_HUMAN
ESRP1	NP_002902.2	UPF1	58|55	113	56.50	2	0|0|0|0	1.00	1.00	1.00	1.00	1.00	82.75	565.00	0.00	NP_004387.1|NP_031401.1|NP_001164105.1|NP_775179.1|	58|55	113	56.5	1118	RENT1_HUMAN
ESRP1	NP_002964.3	ATXN2	79|56	135	67.50	2	0|0|0|0	1.00	1.00	1.00	1.00	1.00	84.19	675.00	0.00	NP_004387.1|NP_031401.1|NP_001076047.1|NP_001129125.1|NP_001258807.1|	79|56	135	67.5	1313	ATX2_HUMAN
ESRP1	NP_003081.2	SNRPA1	6|9	15	7.50	2	9|10|0|0	0.00	0.00	0.00	0.00	0.00	-25.36	0.79	0.25	NP_001035095.1|NP_036377.1|NP_005959.2|NP_004387.1|NP_031401.1|NP_064628.1|NP_003084.1|	6|9	15	7.5	255	RU2A_HUMAN
ESRP1	NP_003555.1	TAGLN2	12|20	32	16.00	2	52|32|0|0	0.00	0.00	0.00	0.00	0.00	-143.88	0.38	0.39	NP_061832.2|	12|20	32	16	199	TAGL2_HUMAN
ESRP1	NP_003595.1	IRS4	19|19	38	19.00	2	22|21|0|2	0.00	0.00	0.00	0.00	0.00	-48.41	0.88	0.31	NP_004593.2|NP_005871.1|NP_001005332.1|NP_056147.2|	19|19	38	19	1257	IRS4_HUMAN
ESRP1	NP_003698.1	RUVBL1	76|84	160	80.00	2	31|29|0|0	0.70	1.00	0.71	1.00	0.71	-0.30	2.67	0.01	NP_001092090.1|NP_006187.2|NP_001181883.1|NP_002559.2|NP_036377.1|NP_001427.2|NP_002902.2|NP_976328.2|NP_001410.2|NP_005849.1|	76|84	160	80	456	RUVB1_HUMAN
ESRP1	NP_004232.2	JMJD1C	131|114	245	122.50	2	17|12|0|0	1.00	1.00	1.00	1.00	1.00	86.48	8.45	0.00	NP_008937.1|	131|114	245	122.5	2303	JHD2C_HUMAN
ESRP1	NP_004387.1	DDX5	97|98	195	97.50	2	0|0|0|0	1.00	1.00	1.00	1.00	1.00	142.60	975.00	0.00	NP_006538.2|NP_031401.1|NP_060362.3|NP_001076047.1|NP_001244222.1|NP_001164105.1|NP_006796.1|NP_001129125.1|NP_002887.2|NP_997176.1|NP_001258807.1|NP_005849.1|NP_001093882.1|	97|98	195	97.5	614	DDX5_HUMAN
ESRP1	NP_004413.1	DVL2	53|49	102	51.00	2	43|44|0|0	0.00	0.00	0.00	0.00	0.00	-82.42	1.17	0.35	NP_001008710.1|NP_001410.2|NP_001129512.1|	53|49	102	51	736	DVL2_HUMAN
ESRP1	NP_004414.3	DVL3	24|22	46	23.00	2	27|27|0|0	0.00	0.00	0.00	0.00	0.00	-63.77	0.85	0.34		24|22	46	23	716	DVL3_HUMAN
ESRP1	NP_004490.2	HNRNPAB	4|7	11	5.50	2	0|0|0|0	1.00	1.00	1.00	1.00	1.00	7.61	55.00	0.00	NP_031401.1|NP_919223.1|NP_001076047.1|NP_001244222.1|NP_006796.1|NP_067013.1|NP_001093882.1|	4|7	11	5.5	285	ROAA_HUMAN
ESRP1	NP_004492.2	HNRNPU	32|28	60	30.00	2	23|24|0|0	0.00	0.00	0.00	0.00	0.00	-41.98	1.28	0.30	NP_001003810.1|NP_001035095.1|NP_001181883.1|NP_001524.2|NP_002127.1|NP_002128.1|NP_002559.2|NP_004593.2|NP_001157852.1|NP_005745.1|NP_006537.3|NP_036377.1|NP_002810.1|NP_003290.1|NP_001193929.1|NP_001427.2|NP_002902.2|NP_004387.1|NP_004490.2|NP_006538.2|NP_031401.1|NP_036387.2|NP_060362.3|NP_919223.1|NP_001070910.1|NP_001244222.1|NP_001164105.1|NP_006796.1|NP_001129125.1|NP_055427.2|NP_060318.3|…	32|28	60	30	806	HNRPU_HUMAN
ESRP1	NP_004629.3	PRRC2A	158|173	331	165.50	2	13|11|0|0	1.00	1.00	1.00	1.00	1.00	151.19	13.79	0.00	NP_002127.1|NP_005959.2|NP_031401.1|NP_001076047.1|	158|173	331	165.5	2157	PRC2A_HUMAN
ESRP1	NP_005057.1	SFPQ	43|38	81	40.50	2	22|18|0|3	0.00	0.00	0.00	0.00	0.00	-16.40	2.02	0.22	NP_001003810.1|NP_001035095.1|NP_001166299.1|NP_001091974.1|NP_001524.2|NP_002127.1|NP_002128.1|NP_004593.2|NP_036377.1|NP_002810.1|NP_001035879.1|NP_005959.2|NP_060362.3|NP_919223.1|NP_001070910.1|NP_001164105.1|NP_001410.2|NP_001258807.1|	43|38	81	40.5	707	SFPQ_HUMAN
ESRP1	NP_005198.1	CRKL	34|37	71	35.50	2	34|32|19|14	0.00	0.00	0.00	0.00	0.00	-67.13	1.08	0.34	NP_001410.2|NP_001171927.1|NP_001258807.1|	34|37	71	35.5	303	CRKL_HUMAN
ESRP1	NP_005325.2	HCFC1	43|37	80	40.00	2	49|49|0|0	0.00	0.00	0.00	0.00	0.00	-120.54	0.82	0.37	NP_001410.2|NP_056147.2|	43|37	80	40	2035	HCFC1_HUMAN
ESRP1	NP_005372.2	NCL	5|5	10	5.00	2	47|48|3|0	0.00	0.00	0.00	0.00	0.00	-189.37	0.11	0.39	NP_001003810.1|NP_002127.1|NP_002559.2|NP_004593.2|NP_002810.1|NP_001427.2|NP_031401.1|NP_001410.2|NP_001777.1|	5|5	10	5	710	NUCL_HUMAN
ESRP1	NP_005498.1	CFL1	2|5	7	3.50	2	6|5|0|11	0.00	0.00	0.00	0.00	0.00	-29.89	0.41	0.39	NP_061832.2|NP_001164105.1|NP_001193943.1|NP_001818.1|	2|5	7	3.5	166	COF1_HUMAN
ESRP1	NP_005582.1	MRE11	5|4	9	4.50	2	76|75|0|0	0.00	0.00	0.00	0.00	0.00	-317.04	0.06	0.39	NP_036377.1|NP_005959.2|NP_006538.2|	5|4	9	4.5	708	MRE11_HUMAN
ESRP1	NP_005745.1	G3BP1	25|31	56	28.00	2	5|3|0|0	1.00	1.00	1.00	1.00	1.00	16.76	7.00	0.00	NP_009176.2|NP_002810.1|NP_002964.3|NP_031401.1|NP_060268.2|NP_001410.2|NP_001129125.1|NP_005889.3|	25|31	56	28	466	G3BP1_HUMAN
ESRP1	NP_005753.1	TRIM28	7|5	12	6.00	2	27|22|0|0	0.00	0.00	0.00	0.00	0.00	-89.59	0.24	0.39	NP_004593.2|NP_031401.1|NP_001005332.1|	7|5	12	6	835	TIF1B_HUMAN
ESRP1	NP_005871.1	DNAJA2	16|13	29	14.50	2	0|0|0|0	1.00	1.00	1.00	1.00	1.00	21.71	145.00	0.00	NP_001410.2|	16|13	29	14.5	412	DNJA2_HUMAN
ESRP1	NP_006080.1	SCML2	3|5	8	4.00	2	25|24|0|0	0.00	0.00	0.00	0.00	0.00	-95.84	0.16	0.39	NP_001777.1|	3|5	8	4	700	SCML2_HUMAN
ESRP1	NP_006176.2	NUMA1	4|1	5	2.50	2	91|74|0|0	0.00	0.00	0.00	0.00	0.00	-362.26	0.03	0.39	NP_001181883.1|	4|1	5	2.5	2115	NUMA1_HUMAN
ESRP1	NP_006316.1	RAN	14|7	21	10.50	2	6|6|0|10	0.00	0.00	0.00	0.00	0.00	-18.16	1.31	0.21	NP_004593.2|NP_001164105.1|NP_001410.2|	14|7	21	10.5	216	RAN_HUMAN
ESRP1	NP_006436.3	PRPF8	35|21	56	28.00	2	53|39|0|0	0.00	0.00	0.00	0.00	0.00	-139.24	0.61	0.37	NP_006187.2|NP_001180345.1|NP_002127.1|NP_002559.2|NP_004593.2|NP_036377.1|NP_005959.2|NP_031393.2|	35|21	56	28	2335	PRP8_HUMAN
ESRP1	NP_006538.2	IGF2BP3	40|38	78	39.00	2	0|0|0|0	1.00	1.00	1.00	1.00	1.00	58.32	390.00	0.00	NP_001410.2|	40|38	78	39	579	IF2B3_HUMAN
ESRP1	NP_006576.2	CCT8	181|145	326	163.00	2	157|133|0|0	0.00	0.00	0.00	0.00	0.00	-300.63	1.12	0.38	NP_036377.1|NP_001164105.1|	181|145	326	163	548	TCPQ_HUMAN
ESRP1	NP_006591.1	NUDC	8|5	13	6.50	2	26|17|0|0	0.00	0.00	0.00	0.00	0.00	-76.63	0.30	0.39	NP_036377.1|NP_005871.1|	8|5	13	6.5	331	NUDC_HUMAN
ESRP1	NP_006766.1	QKI	67|56	123	61.50	2	0|0|0|0	1.00	1.00	1.00	1.00	1.00	84.19	615.00	0.00	NP_001076047.1|NP_001410.2|NP_003925.1|NP_067013.1|NP_031393.2|	67|56	123	61.5	341	QKI_HUMAN
ESRP1	NP_006827.1	GCN1	5|10	15	7.50	2	149|126|0|0	0.00	0.00	0.00	0.00	0.00	-588.37	0.05	0.39	NP_001524.2|NP_004593.2|NP_056943.1|NP_036377.1|NP_919223.1|NP_001005332.1|	5|10	15	7.5	2671	GCN1_HUMAN
ESRP1	NP_006833.2	SF3B2	21|17	38	19.00	2	28|20|0|0	0.00	0.00	0.00	0.00	0.00	-60.87	0.79	0.33	NP_001035095.1|NP_001092090.1|NP_004593.2|NP_036377.1|NP_060362.3|NP_001070910.1|	21|17	38	19	895	SF3B2_HUMAN
ESRP1	NP_008841.2	RBBP6	3|8	11	5.50	2	3|1|0|0	0.51	0.97	0.51	0.97	0.51	-2.86	2.75	0.02	NP_001316.1|	3|8	11	5.5	1792	RBBP6_HUMAN
ESRP1	NP_008937.1	NUDT21	7|5	12	6.00	2	0|0|0|0	1.00	1.00	1.00	1.00	1.00	9.22	60.00	0.00	NP_001164105.1|NP_001129512.1|	7|5	12	6	227	CPSF5_HUMAN
ESRP1	NP_008938.2	CPSF6	12|17	29	14.50	2	5|5|0|0	0.64	0.99	0.65	0.99	0.65	-0.84	2.90	0.02	NP_001035095.1|NP_001091974.1|NP_002127.1|NP_036377.1|NP_004387.1|NP_008937.1|NP_060362.3|NP_001164105.1|NP_001316.1|NP_001129512.1|	12|17	29	14.5	551	CPSF6_HUMAN
ESRP1	NP_031401.1	TARDBP	38|30	68	34.00	2	0|0|0|0	1.00	1.00	1.00	1.00	1.00	46.98	340.00	0.00	NP_036387.2|NP_055692.2|NP_689929.2|NP_919223.1|NP_001029097.1|NP_001070910.1|NP_001244222.1|NP_001164105.1|NP_001410.2|NP_006796.1|NP_001129125.1|NP_003925.1|NP_055427.2|NP_002433.1|NP_005889.3|NP_001001935.1|NP_620412.1|NP_001091947.1|NP_031393.2|	38|30	68	34	414	TADBP_HUMAN
ESRP1	NP_036252.1	CD2AP	3|5	8	4.00	2	93|83|0|0	0.00	0.00	0.00	0.00	0.00	-377.12	0.05	0.39	NP_001316.1|NP_001258807.1|	3|5	8	4	639	CD2AP_HUMAN
ESRP1	NP_036387.2	XRN2	9|9	18	9.00	2	0|0|0|0	1.00	1.00	1.00	1.00	1.00	15.58	90.00	0.00		9|9	18	9	950	XRN2_HUMAN
ESRP1	NP_036421.2	KEAP1	14|15	29	14.50	2	45|40|0|0	0.00	0.00	0.00	0.00	0.00	-141.53	0.34	0.39	NP_003709.3|NP_056147.2|	14|15	29	14.5	624	KEAP1_HUMAN
ESRP1	NP_036516.1	GMEB2	6|4	10	5.00	2	0|0|0|0	1.00	1.00	1.00	1.00	1.00	7.52	50.00	0.00		6|4	10	5	530	GMEB2_HUMAN
ESRP1	NP_036552.1	IFIT5	12|12	24	12.00	2	26|27|0|0	0.00	0.00	0.00	0.00	0.00	-80.53	0.45	0.39	NP_001410.2|	12|12	24	12	482	IFIT5_HUMAN
ESRP1	NP_036565.2	SF3B1	13|12	25	12.50	2	54|50|0|0	0.00	0.00	0.00	0.00	0.00	-186.85	0.24	0.39	NP_036377.1|NP_005959.2|NP_008937.1|NP_031401.1|NP_060362.3|	13|12	25	12.5	1304	SF3B1_HUMAN
ESRP1	NP_036614.1	ZNF281	6|3	9	4.50	2	0|0|0|0	1.00	1.00	1.00	1.00	1.00	5.79	45.00	0.00	NP_001410.2|	6|3	9	4.5	895	ZN281_HUMAN
ESRP1	NP_037450.2	PRRC2B	97|63	160	80.00	2	5|4|0|0	1.00	1.00	1.00	1.00	1.00	62.24	17.78	0.00		97|63	160	80	2229	PRC2B_HUMAN
ESRP1	NP_054733.2	SNRNP200	2|1	3	1.50	2	3|2|0|0	0.00	0.00	0.00	0.00	0.00	-7.66	0.60	0.20	NP_002127.1|NP_002559.2|NP_004593.2|NP_036377.1|NP_031401.1|NP_001070910.1|	2|1	3	1.5	2136	U520_HUMAN
ESRP1	NP_055160.2	ZNF318	44|24	68	34.00	2	29|26|0|0	0.00	0.00	0.00	0.00	0.00	-62.41	1.24	0.29	NP_001427.2|	44|24	68	34	2279	ZN318_HUMAN
ESRP1	NP_055644.2	DDX46	6|14	20	10.00	2	79|67|0|0	0.00	0.00	0.00	0.00	0.00	-297.94	0.14	0.39	NP_036377.1|NP_060362.3|NP_001410.2|	6|14	20	10	1031	DDX46_HUMAN
ESRP1	NP_001120792.1	UBAP2L	135|116	251	125.50	2	35|33|0|0	1.00	1.00	1.00	1.00	1.00	35.57	3.69	0.00	NP_004629.3|NP_008938.2|NP_060919.2|NP_001193929.1|NP_001164105.1|NP_001410.2|NP_001129512.1|	135|116	251	125.5	983	UBP2L_HUMAN
ESRP1	NP_055692.2	HELZ	283|261	544	272.00	2	0|0|0|0	1.00	1.00	1.00	1.00	1.00	373.97	2720.00	0.00	NP_001076047.1|NP_001410.2|	283|261	544	272	1942	HELZ_HUMAN
ESRP1	NP_055740.3	R3HDM2	56|48	104	52.00	2	0|0|0|0	1.00	1.00	1.00	1.00	1.00	72.69	520.00	0.00	NP_001410.2|	56|48	104	52	976	R3HD2_HUMAN
ESRP1	NP_055816.2	SPEN	98|46	144	72.00	2	39|39|0|0	0.09	0.18	0.09	0.18	0.09	-70.99	1.85	0.17		98|46	144	72	3664	MINT_HUMAN
ESRP1	NP_055968.1	PHF3	12|12	24	12.00	2	2|6|0|0	0.73	0.73	0.72	0.72	0.73	0.93	3.00	0.01		12|12	24	12	2039	PHF3_HUMAN
ESRP1	NP_055970.1	LARP4B	39|47	86	43.00	2	0|0|0|0	1.00	1.00	1.00	1.00	1.00	59.78	430.00	0.00	NP_001076047.1|NP_001410.2|	39|47	86	43	738	LAR4B_HUMAN
ESRP1	NP_055987.2	PRRC2C	252|198	450	225.00	2	54|49|0|0	1.00	1.00	1.00	1.00	1.00	79.14	4.37	0.00	NP_001427.2|NP_031401.1|NP_001410.2|	252|198	450	225	2817	PRC2C_HUMAN
ESRP1	NP_056018.2	RPRD2	15|12	27	13.50	2	14|13|0|0	0.00	0.00	0.00	0.00	0.00	-30.34	1.00	0.27	NP_002902.2|NP_001410.2|	15|12	27	13.5	1461	RPRD2_HUMAN
ESRP1	NP_056075.1	SIN3B	11|9	20	10.00	2	72|67|0|0	0.00	0.00	0.00	0.00	0.00	-271.82	0.14	0.39	NP_001122305.1|	11|9	20	10	1162	SIN3B_HUMAN
ESRP1	NP_056176.2	R3HDM1	37|20	57	28.50	2	0|0|0|0	1.00	1.00	1.00	1.00	1.00	32.13	285.00	0.00		37|20	57	28.5	1099	R3HD1_HUMAN
ESRP1	NP_056943.1	GTF2A1	5|9	14	7.00	2	2|2|0|0	0.73	0.99	0.72	0.99	0.73	-0.17	3.50	0.01		5|9	14	7	376	TF2AA_HUMAN
ESRP1	NP_057191.2	ZFR	114|107	221	110.50	2	6|7|0|0	1.00	1.00	1.00	1.00	1.00	110.63	17.00	0.00	NP_060919.2|NP_002127.1|NP_004593.2|NP_031401.1|NP_001410.2|NP_001193943.1|	114|107	221	110.5	1074	ZFR_HUMAN
ESRP1	NP_058431.2	CRK	40|42	82	41.00	2	37|26|0|0	0.00	0.00	0.00	0.00	0.00	-53.32	1.30	0.32	NP_001180345.1|NP_037450.2|NP_003893.2|NP_004387.1|NP_001258807.1|NP_001193943.1|	40|42	82	41	304	CRK_HUMAN
ESRP1	NP_060268.2	YTHDF1	41|40	81	40.50	2	0|0|0|0	1.00	1.00	1.00	1.00	1.00	61.21	405.00	0.00	NP_001410.2|NP_001193943.1|	41|40	81	40.5	559	YTHD1_HUMAN
ESRP1	NP_060362.3	PRPF40A	12|15	27	13.50	2	0|0|0|0	1.00	1.00	1.00	1.00	1.00	20.21	135.00	0.00	NP_067062.1|NP_060082.2|	12|15	27	13.5	930	PR40A_HUMAN
ESRP1	NP_060647.2	N4BP2	19|21	40	20.00	2	0|0|0|0	1.00	1.00	1.00	1.00	1.00	30.65	200.00	0.00		19|21	40	20	1770	N4BP2_HUMAN
ESRP1	NP_060681.2	RAVER2	23|32	55	27.50	2	0|0|0|0	1.00	1.00	1.00	1.00	1.00	36.54	275.00	0.00		23|32	55	27.5	678	RAVR2_HUMAN
ESRP1	NP_060919.2	UBAP2	38|33	71	35.50	2	6|5|0|0	1.00	1.00	1.00	1.00	1.00	21.28	6.45	0.00	NP_001076047.1|NP_001164105.1|	38|33	71	35.5	1119	UBAP2_HUMAN
ESRP1	NP_061832.2	DAZAP1	6|5	11	5.50	2	0|0|0|0	1.00	1.00	1.00	1.00	1.00	9.25	55.00	0.00	NP_001029097.1|NP_001410.2|NP_003925.1|NP_001193943.1|	6|5	11	5.5	407	DAZP1_HUMAN
ESRP1	NP_061862.1	RBM27	4|3	7	3.50	2	3|0|0|0	0.46	0.59	0.45	0.57	0.46	-0.72	2.33	0.14		4|3	7	3.5	1060	RBM27_HUMAN
ESRP1	NP_064551.3	MCCC1	339|367	706	353.00	2	249|250|543|682	0.00	0.00	0.00	0.00	0.00	-inf	0.58	0.39		339|367	706	353	725	MCCA_HUMAN
ESRP1	NP_065823.1	NUFIP2	46|47	93	46.50	2	35|26|0|0	0.00	0.00	0.00	0.00	0.00	-41.61	1.52	0.30	NP_005745.1|NP_031401.1|NP_001410.2|NP_001177411.1|	46|47	93	46.5	695	NUFP2_HUMAN
ESRP1	NP_066997.3	CCAR2	89|86	175	87.50	2	1|2|0|0	1.00	1.00	1.00	1.00	1.00	112.34	58.33	0.00	NP_031401.1|NP_001005332.1|	89|86	175	87.5	923	CCAR2_HUMAN
ESRP1	NP_067062.1	RBM25	13|11	24	12.00	2	0|0|0|0	1.00	1.00	1.00	1.00	1.00	18.68	120.00	0.00	NP_001410.2|	13|11	24	12	843	RBM25_HUMAN
ESRP1	NP_068579.3	EXOC4	2|1	3	1.50	2	43|29|0|0	0.00	0.00	0.00	0.00	0.00	-154.04	0.04	0.39	NP_036377.1|	2|1	3	1.5	974	EXOC4_HUMAN
ESRP1	NP_073739.3	YTHDC2	3|5	8	4.00	2	9|7|0|0	0.00	0.00	0.00	0.00	0.00	-25.48	0.50	0.25	NP_036377.1|NP_031401.1|	3|5	8	4	1430	YTDC2_HUMAN
ESRP1	NP_076943.1	TRIR	3|3	6	3.00	2	6|5|0|0	0.00	0.00	0.00	0.00	0.00	-15.59	0.55	0.24		3|3	6	3	176	TRIR_HUMAN
ESRP1	NP_076982.3	SECISBP2	10|8	18	9.00	2	0|0|0|0	1.00	1.00	1.00	1.00	1.00	14.02	90.00	0.00		10|8	18	9	854	SEBP2_HUMAN
ESRP1	NP_079215.2	ESRP2	75|76	151	75.50	2	0|0|0|0	1.00	1.00	1.00	1.00	1.00	111.20	755.00	0.00		75|76	151	75.5	717	ESRP2_HUMAN
ESRP1	NP_079357.2	NYNRIN	5|10	15	7.50	2	0|0|0|0	1.00	1.00	1.00	1.00	1.00	9.20	75.00	0.00		5|10	15	7.5	1898	NYNRI_HUMAN
ESRP1	NP_443157.1	LENG8	31|25	56	28.00	2	1|1|0|0	1.00	1.00	1.00	1.00	1.00	30.04	28.00	0.00		31|25	56	28	800	LENG8_HUMAN
ESRP1	NP_597709.2	RAVER1	82|84	166	83.00	2	0|0|0|0	1.00	1.00	1.00	1.00	1.00	121.18	830.00	0.00	NP_001164105.1|NP_001410.2|	82|84	166	83	756	RAVR1_HUMAN
ESRP1	NP_658983.3	RBM11	21|14	35	17.50	2	10|19|0|0	0.00	0.00	0.00	0.00	0.00	-30.54	1.21	0.25	NP_006187.2|NP_006766.1|NP_003084.1|NP_060082.2|	21|14	35	17.5	281	RBM11_HUMAN
ESRP1	NP_689929.2	PATL1	4|14	18	9.00	2	0|0|0|0	1.00	1.00	1.00	1.00	1.00	7.53	90.00	0.00	NP_001410.2|	4|14	18	9	770	PATL1_HUMAN
ESRP1	NP_689971.4	YTHDF3	36|30	66	33.00	2	0|0|0|0	1.00	1.00	1.00	1.00	1.00	46.74	330.00	0.00		36|30	66	33	585	YTHD3_HUMAN
ESRP1	NP_742068.1	RC3H1	13|14	27	13.50	2	0|0|0|0	1.00	1.00	1.00	1.00	1.00	21.70	135.00	0.00		13|14	27	13.5	1133	RC3H1_HUMAN
ESRP1	NP_919223.1	HNRNPA3	19|16	35	17.50	2	0|0|0|0	1.00	1.00	1.00	1.00	1.00	26.23	175.00	0.00	NP_001244222.1|NP_001164105.1|	19|16	35	17.5	378	ROA3_HUMAN
ESRP1	NP_976328.2	E2F7	6|8	14	7.00	2	0|0|0|0	1.00	1.00	1.00	1.00	1.00	10.83	70.00	0.00		6|8	14	7	911	E2F7_HUMAN
ESRP1	P00761	P00761	64|54	118	59.00	2	253|253|154|103	0.00	0.00	0.00	0.00	0.00	-inf	0.23	0.39		64|54	118	59	231
ESRP1	Streptavidin	Streptavidin	910|1179	2089	1044.50	2	939|1040|494|698	0.00	0.00	0.00	0.00	0.00	-inf	1.06	0.39		910|1179	2089	1044.5	962
ESRP1	AP_000199.1	AP_000199.1	14|8	22	11.00	2	11|11|16|14	0.00	0.00	0.00	0.00	0.00	-42.99	0.73	0.28		14|8	22	11	496	E1B55_ADE05
ESRP1	NP_000273.2	PCCA	321|430	751	375.50	2	262|309|660|780	0.00	0.00	0.00	0.00	0.00	-inf	0.52	0.39		321|430	751	375.5	728	PCCA_HUMAN
ESRP1	NP_000412.3	KRT10	58|18	76	38.00	2	84|167|26|72	0.00	0.00	0.00	0.00	0.00	-484.07	0.30	0.39	NP_002127.1|NP_001410.2|	58|18	76	38	584	K1C10_HUMAN
ESRP1	NP_000217.2	KRT9	38|5	43	21.50	2	85|114|137|71	0.00	0.00	0.00	0.00	0.00	-534.88	0.17	0.39	NP_002127.1|	38|5	43	21.5	623	K1C9_HUMAN
ESRP1	NP_000517.2	KRT14	18|0	18	9.00	2	34|66|0|13	0.00	0.00	0.00	0.00	0.00	-221.18	0.18	0.39	NP_002127.1|NP_001070910.1|	18|0	18	9	472	K1C14_HUMAN
ESRP1	NP_000523.2	PCCB	39|9	48	24.00	2	7|3|29|33	0.00	0.00	0.00	0.00	0.00	-106.21	0.77	0.32		39|9	48	24	539	PCCB_HUMAN
ESRP1	NP_001002909.1	GPATCH8	114|115	229	114.50	2	0|0|0|0	1.00	1.00	1.00	1.00	1.00	166.54	1145.00	0.00	NP_001076047.1|	114|115	229	114.5	1502	GPTC8_HUMAN
ESRP1	NP_001005332.1	MAGED1	11|10	21	10.50	2	0|0|0|0	1.00	1.00	1.00	1.00	1.00	17.15	105.00	0.00	NP_001076047.1|NP_003084.1|	11|10	21	10.5	778	MAGD1_HUMAN
ESRP1	NP_001005464.1	H3C15	9|5	14	7.00	2	4|7|15|15	0.00	0.00	0.00	0.00	0.00	-49.56	0.47	0.39		9|5	14	7	136	H32_HUMAN
ESRP1	NP_001005849.1	SUMO2	5|6	11	5.50	2	6|5|0|0	0.00	0.00	0.00	0.00	0.00	-11.60	1.00	0.23	NP_001035095.1|NP_001091674.1|NP_001092090.1|NP_006187.2|NP_001180345.1|NP_001091974.1|NP_001181883.1|NP_001524.2|NP_002128.1|NP_002559.2|NP_009176.2|NP_008841.2|NP_066997.3|NP_002810.1|NP_444271.2|NP_001164274.1|NP_005959.2|NP_003290.1|NP_612510.1|NP_001020767.1|NP_001193929.1|NP_001427.2|NP_002902.2|NP_002964.3|NP_004387.1|NP_004490.2|NP_031401.1|NP_036387.2|NP_036614.1|NP_055692.2|NP_060362.3|…	5|6	11	5.5	71	SUMO2_HUMAN
ESRP1	NP_001009881.1	TUT4	10|12	22	11.00	2	0|1|0|0	1.00	1.00	1.00	1.00	1.00	12.34	22.00	0.00	NP_001410.2|	10|12	22	11	1645	TUT4_HUMAN
ESRP1	NP_001018077.1	SERBP1	37|29	66	33.00	2	44|35|0|0	0.00	0.00	0.00	0.00	0.00	-98.61	0.84	0.36	NP_002127.1|NP_002559.2|NP_031401.1|NP_001139542.1|NP_001164105.1|NP_001410.2|NP_001001935.1|	37|29	66	33	408	PAIRB_HUMAN
ESRP1	NP_001018494.1	PUM1	56|61	117	58.50	2	0|0|0|0	1.00	1.00	1.00	1.00	1.00	84.15	585.00	0.00	NP_001076047.1|NP_001410.2|	56|61	117	58.5	1188	PUM1_HUMAN
ESRP1	NP_056132.1	PUM2	16|29	45	22.50	2	0|0|0|0	1.00	1.00	1.00	1.00	1.00	26.23	225.00	0.00	NP_001076047.1|NP_001410.2|	16|29	45	22.5	1064	PUM2_HUMAN
ESRP1	NP_001019770.1	H2BC18	7|6	13	6.50	2	12|9|0|6	0.00	0.00	0.00	0.00	0.00	-29.29	0.62	0.27		7|6	13	6.5	126	H2B2F_HUMAN
ESRP1	NP_001029097.1	TIAL1	5|6	11	5.50	2	0|0|0|0	1.00	1.00	1.00	1.00	1.00	9.21	55.00	0.00	NP_997176.1|	5|6	11	5.5	392	TIAR_HUMAN
ESRP1	NP_001035095.1	TCERG1	51|48	99	49.50	2	10|6|0|0	1.00	1.00	1.00	1.00	1.00	30.87	6.19	0.00	NP_006187.2|NP_001035879.1|NP_005959.2|NP_008937.1|NP_060362.3|NP_001244222.1|	51|48	99	49.5	1077	TCRG1_HUMAN
ESRP1	NP_001070910.1	HNRNPC	15|12	27	13.50	2	0|0|0|0	1.00	1.00	1.00	1.00	1.00	20.23	135.00	0.00	NP_001410.2|NP_067013.1|NP_001258807.1|NP_031393.2|	15|12	27	13.5	306	HNRPC_HUMAN
ESRP1	NP_001076047.1	RBFOX2	29|29	58	29.00	2	0|0|0|0	1.00	1.00	1.00	1.00	1.00	45.38	290.00	0.00	NP_001410.2|NP_002888.1|NP_997176.1|NP_919248.1|NP_059965.2|NP_620412.1|NP_001258807.1|NP_001128567.1|NP_003084.1|	29|29	58	29	451	RFOX2_HUMAN
ESRP1	NP_001091674.1	HNRNPF	56|46	102	51.00	2	7|4|4|6	1.00	1.00	1.00	1.00	1.00	33.29	7.85	0.00	NP_001181883.1|NP_002127.1|NP_002128.1|NP_004593.2|NP_036377.1|NP_005959.2|NP_001157973.1|NP_001193929.1|NP_004387.1|NP_060362.3|NP_919223.1|NP_001076047.1|NP_001244222.1|NP_001164105.1|NP_001410.2|NP_006796.1|NP_002887.2|NP_997176.1|NP_003084.1|	56|46	102	51	415	HNRPF_HUMAN
ESRP1	NP_001244222.1	HNRNPH1	24|20	44	22.00	2	0|0|0|0	1.00	1.00	1.00	1.00	1.00	32.23	220.00	0.00	NP_001164105.1|NP_001165908.1|NP_001410.2|NP_006796.1|NP_002887.2|NP_997176.1|NP_001107565.1|NP_060530.3|NP_031393.2|	24|20	44	22	449	HNRH1_HUMAN
ESRP1	NP_001092.1	ACTB	2|0	2	1.00	2	14|14|0|29	0.00	0.00	0.00	0.00	0.00	-93.67	0.05	0.39	NP_002127.1|NP_004593.2|NP_036377.1|NP_001164105.1|NP_001410.2|NP_001258807.1|	2|0	2	1	375	ACTB_HUMAN
ESRP1	NP_001092104.1	RBM47	80|49	129	64.50	2	0|0|0|0	1.00	1.00	1.00	1.00	1.00	74.12	645.00	0.00	NP_001410.2|	80|49	129	64.5	593	RBM47_HUMAN
ESRP1	NP_001092872.1	CCNK	9|12	21	10.50	2	4|3|0|0	0.75	0.98	0.75	0.98	0.75	0.13	3.00	0.00	NP_003709.3|NP_001008710.1|NP_001410.2|NP_001777.1|	9|12	21	10.5	580	CCNK_HUMAN
ESRP1	NP_001095867.1	HNRNPR	47|46	93	46.50	2	7|9|0|0	1.00	1.00	1.00	1.00	1.00	28.92	5.81	0.00	NP_001131145.1|NP_001153145.1|NP_002131.2|NP_001003810.1|NP_001091674.1|NP_001180345.1|NP_001181883.1|NP_001524.2|NP_002127.1|NP_002559.2|NP_004593.2|NP_036377.1|NP_005959.2|NP_001193929.1|NP_001427.2|NP_002902.2|NP_004387.1|NP_031401.1|NP_060362.3|NP_001070910.1|NP_001244222.1|NP_006796.1|NP_064628.1|NP_001258807.1|NP_031393.2|	47|46	93	46.5	532	HNRPR_HUMAN
ESRP1	NP_001096616.1	GIGYF2	197|135	332	166.00	2	107|96|0|0	0.00	0.00	0.00	0.00	0.00	-162.85	1.64	0.35	NP_002559.2|NP_005745.1|NP_031401.1|NP_001155973.1|NP_001410.2|NP_005889.3|NP_003084.1|	197|135	332	166	1299	GGYF2_HUMAN
ESRP1	NP_001104026.1	FLNA	397|270	667	333.50	2	941|849|0|0	0.00	0.00	0.00	0.00	0.00	-inf	0.37	0.39	NP_002127.1|NP_004593.2|NP_005745.1|NP_003363.1|	397|270	667	333.5	2647	FLNA_HUMAN
ESRP1	NP_001092090.1	PCBP2	59|69	128	64.00	2	22|15|5|8	1.00	1.00	1.00	1.00	1.00	12.82	3.46	0.00	NP_006187.2|NP_001524.2|NP_002127.1|NP_002559.2|NP_002810.1|NP_003893.2|NP_006766.1|NP_031401.1|NP_060362.3|NP_061832.2|NP_001029097.1|NP_001164105.1|NP_001410.2|NP_003925.1|	59|69	128	64	331	PCBP2_HUMAN
ESRP1	NP_006187.2	PCBP1	49|39	88	44.00	2	19|15|0|0	0.50	1.00	0.50	1.00	0.50	-5.22	2.59	0.03	NP_001181883.1|NP_002559.2|NP_004593.2|NP_036377.1|NP_002810.1|NP_003893.2|NP_006766.1|NP_031401.1|NP_061832.2|NP_001029097.1|NP_001410.2|NP_001777.1|NP_003925.1|NP_006552.3|NP_031393.2|	49|39	88	44	356	PCBP1_HUMAN
ESRP1	NP_001138880.1	NONO	67|80	147	73.50	2	40|38|8|10	0.00	0.00	0.00	0.00	0.00	-41.73	1.88	0.26	NP_002127.1|NP_004593.2|NP_036377.1|NP_002810.1|NP_001035879.1|NP_005959.2|NP_060362.3|NP_919223.1|NP_001164105.1|NP_001410.2|NP_001316.1|	67|80	147	73.5	471	NONO_HUMAN
ESRP1	NP_001139542.1	TDRD3	7|10	17	8.50	2	0|0|0|0	1.00	1.00	1.00	1.00	1.00	12.45	85.00	0.00	NP_001164105.1|	7|10	17	8.5	744	TDRD3_HUMAN
ESRP1	NP_001143.2	SLC25A5	31|26	57	28.50	2	14|12|15|31	0.00	0.00	0.00	0.00	0.00	-42.79	1.24	0.29	NP_004593.2|NP_031401.1|NP_001164105.1|NP_001410.2|	31|26	57	28.5	298	ADT2_HUMAN
ESRP1	NP_001153145.1	SYNCRIP	39|32	71	35.50	2	4|6|0|0	1.00	1.00	1.00	1.00	1.00	21.93	7.10	0.00	NP_001191395.1|NP_002131.2|NP_001003810.1|NP_001180345.1|NP_001091974.1|NP_001524.2|NP_002127.1|NP_002559.2|NP_004593.2|NP_006537.3|NP_036377.1|NP_005959.2|NP_002889.1|NP_002902.2|NP_004387.1|NP_004490.2|NP_031401.1|NP_060362.3|NP_919223.1|NP_001244222.1|NP_001164105.1|NP_006796.1|NP_055427.2|NP_001107565.1|NP_001258807.1|NP_031393.2|	39|32	71	35.5	464	HNRPQ_HUMAN
ESRP1	NP_001155973.1	TNRC6B	21|16	37	18.50	2	0|0|0|0	1.00	1.00	1.00	1.00	1.00	26.20	185.00	0.00		21|16	37	18.5	1833	TNR6B_HUMAN
ESRP1	NP_001157973.1	EIF4ENIF1	32|40	72	36.00	2	0|3|0|0	1.00	1.00	1.00	1.00	1.00	11.16	24.00	0.00		32|40	72	36	985	4ET_HUMAN
ESRP1	NP_001164100.1	CHD8	27|22	49	24.50	2	39|22|0|0	0.00	0.00	0.00	0.00	0.00	-76.16	0.80	0.35	NP_036377.1|	27|22	49	24.5	2581	CHD8_HUMAN
ESRP1	NP_001164105.1	FUS	6|5	11	5.50	2	0|0|0|0	1.00	1.00	1.00	1.00	1.00	9.23	55.00	0.00	NP_067013.1|NP_001001935.1|NP_001093882.1|	6|5	11	5.5	525	FUS_HUMAN
ESRP1	NP_001165908.1	PEG10	20|20	40	20.00	2	0|0|0|0	1.00	1.00	1.00	1.00	1.00	32.13	200.00	0.00		20|20	40	20	784	PEG10_HUMAN
ESRP1	NP_001180345.1	DDX3X	66|54	120	60.00	2	23|20|0|0	0.65	1.00	0.66	1.00	0.66	-0.79	2.79	0.02	NP_001181883.1|NP_002127.1|NP_002559.2|NP_004593.2|NP_001193929.1|NP_031401.1|NP_001139542.1|NP_001410.2|	66|54	120	60	661	DDX3X_HUMAN
ESRP1	NP_001181883.1	MATR3	48|70	118	59.00	2	8|8|0|0	1.00	1.00	1.00	1.00	1.00	31.14	7.38	0.00	NP_001524.2|NP_002127.1|NP_002128.1|NP_004593.2|NP_001157852.1|NP_002810.1|NP_005959.2|NP_001193929.1|NP_004387.1|NP_031401.1|NP_919223.1|NP_001018494.1|NP_001070910.1|NP_001076047.1|NP_001244222.1|NP_001164105.1|NP_006796.1|NP_003925.1|NP_055427.2|NP_001157260.1|NP_067013.1|NP_060530.3|NP_001001935.1|NP_001258807.1|NP_003084.1|NP_005849.1|NP_031393.2|	48|70	118	59	847	MATR3_HUMAN
ESRP1	NP_001185730.1	EIF4G3	76|65	141	70.50	2	62|47|0|0	0.00	0.00	0.00	0.00	0.00	-98.09	1.29	0.36	NP_002559.2|NP_031401.1|NP_001076047.1|NP_001129125.1|	76|65	141	70.5	1621	IF4G3_HUMAN
ESRP1	NP_001189360.1	PRDX1	24|24	48	24.00	2	31|33|47|59	0.00	0.00	0.00	0.00	0.00	-161.22	0.45	0.39	NP_002127.1|NP_061832.2|NP_001164105.1|	24|24	48	24	199	PRDX1_HUMAN
ESRP1	NP_001191395.1	RBM10	70|49	119	59.50	2	12|7|0|0	1.00	1.00	1.00	1.00	1.00	25.32	6.26	0.00	NP_002131.2|NP_036377.1|NP_002810.1|NP_004387.1|NP_002887.2|NP_067013.1|NP_003084.1|	70|49	119	59.5	853	RBM10_HUMAN
ESRP1	NP_002645.3	PKM	9|11	20	10.00	2	15|12|0|0	0.00	0.00	0.00	0.00	0.00	-35.25	0.74	0.28	NP_004593.2|NP_003893.2|NP_061832.2|NP_001164105.1|	9|11	20	10	531	KPYM_HUMAN
ESRP1	NP_001258898.1	HSP90AB1	83|69	152	76.00	2	43|47|28|34	0.00	0.00	0.00	0.00	0.00	-59.52	1.69	0.30	NP_002127.1|NP_036377.1|NP_003709.3|NP_005871.1|NP_055970.1|NP_001164105.1|NP_060530.3|NP_001001935.1|	83|69	152	76	724	HS90B_HUMAN
ESRP1	NP_001017963.2	HSP90AA1	40|29	69	34.50	2	28|26|31|31	0.00	0.00	0.00	0.00	0.00	-67.23	1.11	0.32	NP_002127.1|NP_036377.1|NP_003709.3|NP_005871.1|NP_031401.1|NP_055970.1|NP_001164105.1|NP_001777.1|NP_056147.2|NP_060530.3|NP_001001935.1|NP_004172.2|NP_001818.1|	40|29	69	34.5	854	HS90A_HUMAN
ESRP1	NP_001264.2	CHD4	11|8	19	9.50	2	118|94|0|0	0.00	0.00	0.00	0.00	0.00	-435.51	0.09	0.39	NP_036377.1|NP_001070910.1|NP_001410.2|	11|8	19	9.5	1912	CHD4_HUMAN
ESRP1	NP_001393.1	EEF1A1	43|35	78	39.00	2	46|34|34|43	0.00	0.00	0.00	0.00	0.00	-106.96	0.88	0.36	NP_001524.2|NP_002127.1|NP_002559.2|NP_004593.2|NP_036377.1|NP_066997.3|NP_001193929.1|NP_001427.2|NP_036387.2|NP_001139542.1|NP_001164105.1|NP_001129125.1|NP_002887.2|NP_001818.1|	43|35	78	39	462	EF1A1_HUMAN
ESRP1	NP_001410.2	ELAVL1	21|17	38	19.00	2	0|0|0|0	1.00	1.00	1.00	1.00	1.00	27.87	190.00	0.00	NP_006796.1|NP_001129125.1|NP_006552.3|NP_060548.2|NP_001157260.1|NP_067013.1|NP_115575.1|NP_775179.1|NP_659002.1|NP_001107565.1|NP_001171927.1|NP_064628.1|NP_060853.3|NP_001128567.1|NP_001193943.1|NP_005849.1|	21|17	38	19	326	ELAV1_HUMAN
ESRP1	NP_001524.2	HNRNPL	21|24	45	22.50	2	7|5|8|10	0.44	0.80	0.46	0.82	0.46	-2.28	2.50	0.15	NP_002127.1|NP_002128.1|NP_002810.1|NP_005959.2|NP_001193929.1|NP_919223.1|NP_001244222.1|NP_001164105.1|NP_001410.2|NP_006796.1|NP_997176.1|NP_001107565.1|	21|24	45	22.5	589	HNRPL_HUMAN
ESRP1	NP_001777.1	CDK1	6|5	11	5.50	2	0|0|0|0	1.00	1.00	1.00	1.00	1.00	9.22	55.00	0.00	NP_004172.2|NP_620412.1|NP_001818.1|	6|5	11	5.5	297	CDK1_HUMAN
ESRP1	NP_003709.3	CDK13	5|4	9	4.50	2	2|1|0|0	0.69	0.81	0.68	0.81	0.69	0.21	3.00	0.01	NP_060362.3|NP_001777.1|	5|4	9	4.5	1512	CDK13_HUMAN
ESRP1	NP_002127.1	HNRNPA1	34|46	80	40.00	2	11|0|0|0	0.99	0.99	0.99	1.00	0.99	4.32	7.27	0.00	NP_002128.1|NP_002559.2|NP_004593.2|NP_005745.1|NP_006537.3|NP_001007226.1|NP_056943.1|NP_036377.1|NP_066997.3|NP_002810.1|NP_005959.2|NP_001128409.1|NP_001164608.1|NP_001193929.1|NP_002902.2|NP_004387.1|NP_004490.2|NP_006538.2|NP_008937.1|NP_031401.1|NP_036387.2|NP_919223.1|NP_001070910.1|NP_001244222.1|NP_001164105.1|NP_001410.2|NP_006796.1|NP_001129125.1|NP_002888.1|NP_003925.1|NP_055427.2|NP_…	34|46	80	40	320	ROA1_HUMAN
ESRP1	NP_006796.1	HNRNPA0	5|5	10	5.00	2	0|0|0|0	1.00	1.00	1.00	1.00	1.00	9.20	50.00	0.00	NP_031393.2|	5|5	10	5	305	ROA0_HUMAN
ESRP1	NP_002473.2	NASP	9|12	21	10.50	2	71|66|0|0	0.00	0.00	0.00	0.00	0.00	-267.46	0.15	0.39		9|12	21	10.5	788	NASP_HUMAN
ESRP1	NP_002511.1	NPM1	7|11	18	9.00	2	29|29|0|0	0.00	0.00	0.00	0.00	0.00	-102.90	0.31	0.39	NP_004593.2|NP_005745.1|NP_002810.1|NP_001164274.1|NP_005959.2|NP_001427.2|NP_005871.1|NP_006538.2|NP_008937.1|NP_031401.1|NP_055970.1|NP_001244222.1|NP_001164105.1|NP_006796.1|NP_001129125.1|NP_001001935.1|	7|11	18	9	294	NPM_HUMAN
ESRP1	NP_002559.2	PABPC1	113|110	223	111.50	2	11|7|0|0	1.00	1.00	1.00	1.00	1.00	102.84	12.39	0.00	NP_004593.2|NP_005745.1|NP_009176.2|NP_036377.1|NP_002902.2|NP_002964.3|NP_031401.1|NP_001139542.1|NP_001155973.1|NP_001410.2|NP_002887.2|NP_055309.2|NP_001087194.1|NP_001316.1|NP_001001935.1|NP_620412.1|NP_031393.2|	113|110	223	111.5	636	PABP1_HUMAN
ESRP1	NP_001129125.1	PABPC4	77|72	149	74.50	2	0|0|0|0	1.00	1.00	1.00	1.00	1.00	106.94	745.00	0.00	NP_620412.1|	77|72	149	74.5	660	PABP4_HUMAN
ESRP1	NP_001118228.1	PABPC1L	24|0	24	12.00	2	0|0|0|0	0.50	1.00	0.50	1.00	0.50	-0.61	120.00	0.03		24|0	24	12	614	PAP1L_HUMAN
ESRP1	NP_002887.2	RBM4	3|0	3	1.50	2	0|0|0|0	0.50	1.00	0.50	1.00	0.50	-0.59	15.00	0.07	NP_067013.1|NP_003084.1|	3|0	3	1.5	364	RBM4_HUMAN
ESRP1	NP_002888.1	RBMS1	33|48	81	40.50	2	0|0|0|0	1.00	1.00	1.00	1.00	1.00	51.09	405.00	0.00	NP_003084.1|	33|48	81	40.5	403	RBMS1_HUMAN
ESRP1	NP_003283.2	TPR	159|79	238	119.00	2	330|318|0|0	0.00	0.00	0.00	0.00	0.00	-inf	0.37	0.39	NP_001180345.1|NP_002128.1|NP_004593.2|NP_002887.2|	159|79	238	119	2363	TPR_HUMAN
ESRP1	NP_003925.1	FUBP3	139|104	243	121.50	2	0|0|0|0	1.00	1.00	1.00	1.00	1.00	152.36	1215.00	0.00		139|104	243	121.5	572	FUBP3_HUMAN
ESRP1	NP_003676.2	KHSRP	40|51	91	45.50	2	18|13|3|3	0.84	1.00	0.85	1.00	0.85	0.81	2.94	0.00	NP_008938.2|NP_001003810.1|NP_002127.1|NP_004593.2|NP_031401.1|NP_001244222.1|NP_001410.2|NP_003925.1|NP_067013.1|NP_001129512.1|NP_001093882.1|	40|51	91	45.5	711	FUBP2_HUMAN
ESRP1	NP_004095.4	FASN	203|199	402	201.00	2	501|433|0|0	0.00	0.00	0.00	0.00	0.00	-inf	0.43	0.39	NP_004593.2|NP_036377.1|NP_001164105.1|	203|199	402	201	2511	FAS_HUMAN
ESRP1	NP_004593.2	STAU1	113|107	220	110.00	2	14|14|0|0	1.00	1.00	1.00	1.00	1.00	80.20	7.86	0.00	NP_006537.3|NP_001007226.1|NP_005959.2|NP_001128409.1|NP_002902.2|NP_004387.1|NP_004490.2|NP_006538.2|NP_008937.1|NP_031401.1|NP_060362.3|NP_597709.2|NP_919223.1|NP_001070910.1|NP_001244222.1|NP_001410.2|NP_001777.1|NP_006796.1|NP_001129125.1|NP_055427.2|NP_005889.3|NP_001001935.1|NP_001129512.1|NP_001193943.1|	113|107	220	110	496	STAU1_HUMAN
ESRP1	NP_005327.1	HDLBP	22|27	49	24.50	2	49|29|0|0	0.00	0.00	0.00	0.00	0.00	-108.88	0.63	0.37	NP_036377.1|NP_002902.2|	22|27	49	24.5	1268	VIGLN_HUMAN
ESRP1	NP_005338.1	HSPA5	34|21	55	27.50	2	32|26|0|0	0.00	0.00	0.00	0.00	0.00	-72.75	0.95	0.33	NP_036377.1|NP_002810.1|NP_003290.1|NP_001193929.1|NP_004490.2|NP_005871.1|NP_031401.1|NP_919223.1|NP_001244222.1|NP_001164105.1|NP_001001935.1|NP_001193943.1|	34|21	55	27.5	654	BIP_HUMAN
ESRP1	NP_005868.1	SF3A1	13|20	33	16.50	2	22|18|0|0	0.00	0.00	0.00	0.00	0.00	-52.79	0.82	0.31	NP_036377.1|NP_005959.2|NP_004387.1|NP_060362.3|NP_689929.2|NP_001070910.1|NP_001076047.1|NP_001164105.1|	13|20	33	16.5	793	SF3A1_HUMAN
ESRP1	NP_005959.2	HNRNPM	76|69	145	72.50	2	0|2|0|0	1.00	1.00	1.00	1.00	1.00	38.76	72.50	0.00	NP_001193929.1|NP_004387.1|NP_006538.2|NP_031401.1|NP_060362.3|NP_067062.1|NP_001070910.1|NP_001244222.1|NP_006796.1|NP_002887.2|NP_001027464.1|NP_031393.2|	76|69	145	72.5	730	HNRPM_HUMAN
ESRP1	NP_006073.2	TUBA1B	62|0	62	31.00	2	80|0|0|0	0.00	0.00	0.00	0.00	0.00	-175.26	0.78	0.33	NP_036377.1|NP_031401.1|NP_001164105.1|	62|0	62	31	451	TBA1B_HUMAN
ESRP1	NP_006112.3	KRT1	88|36	124	62.00	2	103|139|137|113	0.00	0.00	0.00	0.00	0.00	-485.35	0.45	0.39		88|36	124	62	644	K2C1_HUMAN
ESRP1	NP_000414.2	KRT2	35|13	48	24.00	2	40|80|67|45	0.00	0.00	0.00	0.00	0.00	-276.25	0.33	0.39		35|13	48	24	639	K22E_HUMAN
ESRP1	NP_006258.3	RANBP2	344|267	611	305.50	2	264|266|0|0	0.00	0.00	0.00	0.00	0.00	-546.81	1.15	0.39	NP_036377.1|NP_005959.2|NP_001070910.1|NP_001244222.1|NP_031393.2|	344|267	611	305.5	3224	RBP2_HUMAN
ESRP1	NP_001157935.1	RGPD8	82|68	150	75.00	2	58|0|0|0	0.00	0.00	0.00	0.00	0.00	-18.81	2.59	0.22		82|68	150	75	1765	RGPD8_HUMAN
ESRP1	NP_006537.3	IGF2BP1	86|81	167	83.50	2	5|7|0|0	1.00	1.00	1.00	1.00	1.00	78.73	13.92	0.00	NP_001007226.1|NP_006538.2|NP_001410.2|	86|81	167	83.5	577	IF2B1_HUMAN
ESRP1	NP_006552.3	CELF2	31|30	61	30.50	2	0|0|0|0	1.00	1.00	1.00	1.00	1.00	46.74	305.00	0.00		31|30	61	30.5	521	CELF2_HUMAN
ESRP1	NP_006588.1	HSPA8	115|85	200	100.00	2	63|63|7|15	0.00	0.00	0.00	0.00	0.00	-99.40	1.59	0.34	NP_036377.1|NP_066997.3|NP_612510.1|NP_005871.1|NP_031401.1|NP_919223.1|NP_001164105.1|NP_004172.2|	115|85	200	100	646	HSP7C_HUMAN
ESRP1	NP_005336.3	HSPA1A	121|79	200	100.00	2	61|63|0|7	0.00	0.00	0.00	0.00	0.00	-104.43	1.61	0.31	NP_005871.1|NP_001001935.1|	121|79	200	100	641	HS71A_HUMAN
ESRP1	NP_009176.2	ATXN2L	193|176	369	184.50	2	48|34|0|0	1.00	1.00	1.00	1.00	1.00	32.50	4.50	0.00	NP_002964.3|NP_004387.1|NP_031401.1|NP_001164105.1|NP_001129125.1|NP_001258807.1|	193|176	369	184.5	1075	ATX2L_HUMAN
ESRP1	NP_036265.3	COPG2	6|11	17	8.50	2	116|95|0|0	0.00	0.00	0.00	0.00	0.00	-441.54	0.08	0.39	NP_036377.1|NP_001005332.1|NP_001410.2|	6|11	17	8.5	871	COPG2_HUMAN
ESRP1	NP_054767.3	MRTFB	62|50	112	56.00	2	156|131|0|0	0.00	0.00	0.00	0.00	0.00	-471.79	0.39	0.39		62|50	112	56	1049	MRTFB_HUMAN
ESRP1	NP_055309.2	TNRC6A	28|29	57	28.50	2	0|0|0|0	1.00	1.00	1.00	1.00	1.00	43.83	285.00	0.00		28|29	57	28.5	1962	TNR6A_HUMAN
ESRP1	NP_055427.2	FAM120A	38|34	72	36.00	2	0|0|0|0	1.00	1.00	1.00	1.00	1.00	52.53	360.00	0.00		38|34	72	36	1118	F120A_HUMAN
ESRP1	NP_055643.1	TOX4	26|20	46	23.00	2	40|30|0|0	0.00	0.00	0.00	0.00	0.00	-97.75	0.66	0.36	NP_036377.1|NP_001410.2|NP_001128567.1|	26|20	46	23	621	TOX4_HUMAN
ESRP1	NP_056130.2	LARP1	96|78	174	87.00	2	102|82|0|0	0.00	0.00	0.00	0.00	0.00	-211.90	0.95	0.38	NP_001193929.1|NP_031401.1|NP_001410.2|	96|78	174	87	1019	LARP1_HUMAN
ESRP1	NP_060548.2	LARP1B	16|24	40	20.00	2	0|0|0|0	1.00	1.00	1.00	1.00	1.00	26.20	200.00	0.00		16|24	40	20	914	LAR1B_HUMAN
ESRP1	NP_057457.1	WWOX	4|10	14	7.00	2	48|57|0|0	0.00	0.00	0.00	0.00	0.00	-214.96	0.13	0.39	NP_001138916.1|NP_001128409.1|NP_002964.3|NP_006538.2|NP_008937.1|NP_031401.1|NP_036387.2|NP_060362.3|NP_061832.2|NP_689929.2|NP_742068.1|NP_919223.1|NP_001139542.1|NP_001164105.1|NP_001410.2|NP_001129125.1|NP_001316.1|NP_060853.3|NP_001129512.1|NP_001093882.1|	4|10	14	7	414	WWOX_HUMAN
ESRP1	NP_060217.1	ANKHD1	112|95	207	103.50	2	27|22|0|0	1.00	1.00	1.00	1.00	1.00	38.54	4.22	0.00		112|95	207	103.5	2542	ANKH1_HUMAN
ESRP1	NP_115593.3	ANKRD17	73|62	135	67.50	2	37|27|0|0	0.00	0.00	0.00	0.00	0.00	-26.89	2.11	0.23		73|62	135	67.5	2603	ANR17_HUMAN
ESRP1	NP_060318.3	FAM120C	20|21	41	20.50	2	0|0|0|0	1.00	1.00	1.00	1.00	1.00	32.13	205.00	0.00		20|21	41	20.5	1096	F120C_HUMAN
ESRP1	NP_064504.2	ZC3HAV1	16|19	35	17.50	2	16|10|0|0	0.00	0.00	0.00	0.00	0.00	-22.75	1.35	0.24	NP_031401.1|NP_001410.2|	16|19	35	17.5	902	ZCCHV_HUMAN
ESRP1	NP_085130.2	CPEB4	12|11	23	11.50	2	0|0|0|0	1.00	1.00	1.00	1.00	1.00	18.66	115.00	0.00		12|11	23	11.5	729	CPEB4_HUMAN
ESRP1	NP_002810.1	PTBP1	111|98	209	104.50	2	2|6|3|11	1.00	1.00	1.00	1.00	1.00	64.72	12.29	0.00	NP_001193929.1|NP_004490.2|NP_006766.1|NP_031401.1|NP_919223.1|NP_001076047.1|NP_001164105.1|NP_001410.2|NP_006796.1|NP_001001935.1|	111|98	209	104.5	557	PTBP1_HUMAN
ESRP1	NP_001157260.1	PTBP3	23|32	55	27.50	2	0|0|0|0	1.00	1.00	1.00	1.00	1.00	36.54	275.00	0.00		23|32	55	27.5	524	PTBP3_HUMAN
ESRP1	NP_067013.1	PTBP2	8|6	14	7.00	2	0|0|0|0	1.00	1.00	1.00	1.00	1.00	10.84	70.00	0.00	NP_001258807.1|	8|6	14	7	531	PTBP2_HUMAN
ESRP1	NP_115575.1	ARID5B	2|0	2	1.00	2	0|0|0|0	0.49	0.98	0.49	0.98	0.49	-0.61	10.00	0.09		2|0	2	1	1188	ARI5B_HUMAN
ESRP1	NP_001164274.1	LARP4	21|26	47	23.50	2	2|0|0|0	1.00	1.00	1.00	1.00	1.00	12.01	23.50	0.00	NP_031401.1|NP_001410.2|	21|26	47	23.5	582	LARP4_HUMAN
ESRP1	NP_620305.1	SON	49|37	86	43.00	2	56|48|0|0	0.00	0.00	0.00	0.00	0.00	-131.84	0.83	0.37	NP_005959.2|NP_060362.3|	49|37	86	43	2426	SON_HUMAN
ESRP1	NP_690866.1	TIPRL	7|10	17	8.50	2	21|20|0|0	0.00	0.00	0.00	0.00	0.00	-67.48	0.41	0.39		7|10	17	8.5	272	TIPRL_HUMAN
ESRP1	NP_775179.1	SMG7	55|54	109	54.50	2	0|0|0|0	1.00	1.00	1.00	1.00	1.00	81.26	545.00	0.00		55|54	109	54.5	1137	SMG7_HUMAN
ESRP1	NP_821133.1	TUBB	77|73	150	75.00	2	68|69|79|114	0.00	0.00	0.00	0.00	0.00	-236.30	0.78	0.39	NP_036377.1|NP_003709.3|NP_031401.1|NP_001164105.1|NP_001410.2|	77|73	150	75	444	TBB5_HUMAN
ESRP1	NP_006079.1	TUBB4B	56|57	113	56.50	2	42|49|59|89	0.00	0.00	0.00	0.00	0.00	-181.01	0.76	0.39	NP_036377.1|NP_003709.3|NP_005871.1|NP_005849.1|	56|57	113	56.5	445	TBB4B_HUMAN
ESRP1	NP_886553.3	EIF4G1	85|78	163	81.50	2	137|130|0|0	0.00	0.00	0.00	0.00	0.00	-370.13	0.61	0.39	NP_002810.1|NP_001427.2|NP_031401.1|NP_001129125.1|NP_002887.2|	85|78	163	81.5	1600	IF4G1_HUMAN
ESRP1	NP_942131.1	ACACA	1464|1673	3137	1568.50	2	801|767|2550|2764	0.00	0.00	0.00	0.00	0.00	-inf	0.59	0.39	NP_001164105.1|	1464|1673	3137	1568.5	2383	ACACA_HUMAN
ESRP1	NP_001084.3	ACACB	291|348	639	319.50	2	183|183|632|583	0.00	0.00	0.00	0.00	0.00	-inf	0.53	0.39	NP_001410.2|	291|348	639	319.5	2458	ACACB_HUMAN
ESRP1	NP_001171501.1	SF1	27|37	64	32.00	2	4|2|0|0	1.00	1.00	1.00	1.00	1.00	22.65	10.67	0.00	NP_001191395.1|NP_002131.2|NP_057191.2|NP_001035095.1|NP_001091674.1|NP_001091974.1|NP_001524.2|NP_001008710.1|NP_060362.3|NP_001244222.1|NP_001164105.1|NP_002887.2|	27|37	64	32	673	SF01_HUMAN
ESRP1	NP_997176.1	MBNL1	33|24	57	28.50	2	0|0|0|0	1.00	1.00	1.00	1.00	1.00	38.02	285.00	0.00	NP_659002.1|	33|24	57	28.5	388	MBNL1_HUMAN
ESRP1	NP_659002.1	MBNL2	23|17	40	20.00	2	0|0|0|0	1.00	1.00	1.00	1.00	1.00	27.69	200.00	0.00		23|17	40	20	367	MBNL2_HUMAN
ESRP1	NP_056050.1	CSTF2T	11|16	27	13.50	2	7|4|0|0	0.47	0.92	0.47	0.92	0.47	-3.90	2.45	0.13	NP_001128409.1|NP_001316.1|	11|16	27	13.5	616	CSTFT_HUMAN
ESRP1	NP_073615.2	CEP85	2|6	8	4.00	2	0|0|0|0	0.99	1.00	0.99	1.00	0.99	3.93	40.00	0.00		2|6	8	4	762	CEP85_HUMAN
ESRP1	NP_001087194.1	MEX3A	3|9	12	6.00	2	0|0|0|0	1.00	1.00	1.00	1.00	1.00	5.77	60.00	0.00		3|9	12	6	520	MEX3A_HUMAN
ESRP1	NP_001408.2	EIF4B	3|9	12	6.00	2	21|19|0|0	0.00	0.00	0.00	0.00	0.00	-76.25	0.30	0.39	NP_003676.2|NP_001180345.1|NP_002559.2|NP_001410.2|NP_001316.1|	3|9	12	6	611	IF4B_HUMAN
ESRP1	NP_116161.2	ZNF503	3|5	8	4.00	2	0|0|0|0	1.00	1.00	1.00	1.00	1.00	5.77	40.00	0.00		3|5	8	4	646	ZN503_HUMAN
ESRP1	NP_062535.2	YLPM1	2|7	9	4.50	2	3|1|0|0	0.46	0.91	0.46	0.91	0.46	-4.25	2.25	0.14	NP_001091974.1|NP_001181883.1|NP_002127.1|NP_060362.3|NP_001093882.1|	2|7	9	4.5	2146	YLPM1_HUMAN
ESRP1	NP_000170.1	MSH6	2|0	2	1.00	2	0|2|0|0	0.19	0.39	0.19	0.37	0.19	-3.40	1.00	0.16		2|0	2	1	1360	MSH6_HUMAN
ESRP1	NP_003866.1	GMPS	2|0	2	1.00	2	4|2|0|0	0.00	0.00	0.00	0.00	0.00	-12.12	0.33	0.21	NP_004387.1|NP_001155973.1|	2|0	2	1	693	GUAA_HUMAN
ESRP1	NP_004412.2	DVL1	8|9	17	8.50	2	22|15|0|0	0.00	0.00	0.00	0.00	0.00	-56.95	0.46	0.39		8|9	17	8.5	670	DVL1_HUMAN
ESRP1	NP_653091.2	KNL1	4|4	8	4.00	2	40|33|0|0	0.00	0.00	0.00	0.00	0.00	-144.85	0.11	0.39		4|4	8	4	2316	KNL1_HUMAN
ESRP1	NP_079345.1	ZNF703	3|3	6	3.00	2	0|0|0|0	1.00	1.00	1.00	1.00	1.00	5.77	30.00	0.00		3|3	6	3	590	ZN703_HUMAN
ESRP1	NP_003363.1	VBP1	2|3	5	2.50	2	1|0|0|0	0.81	0.91	0.81	0.90	0.81	0.89	5.00	0.00		2|3	5	2.5	197	PFD3_HUMAN
ESRP1	NP_001316.1	CSTF2	10|0	10	5.00	2	0|0|0|0	0.50	1.00	0.50	1.00	0.50	-0.61	50.00	0.03		10|0	10	5	577	CSTF2_HUMAN
ESRP1	NP_003371.2	VIM	4|0	4	2.00	2	65|82|0|0	0.00	0.00	0.00	0.00	0.00	-327.56	0.03	0.39	NP_036377.1|NP_003893.2|NP_008937.1|NP_001193943.1|	4|0	4	2	466	VIME_HUMAN
ESRP1	NP_001177411.1	PCSK5	2|0	2	1.00	2	0|0|0|0	0.49	0.98	0.49	0.98	0.49	-0.61	10.00	0.09		2|0	2	1	1860	PCSK5_HUMAN
ESRP1	NP_001018080.1	CORO1B	0|6	6	3.00	2	60|53|0|0	0.00	0.00	0.00	0.00	0.00	-251.46	0.05	0.39		0|6	6	3	489	COR1B_HUMAN
ESRP1	NP_001073981.1	BICC1	0|3	3	1.50	2	0|0|0|0	0.50	1.00	0.50	1.00	0.50	-0.61	15.00	0.07		0|3	3	1.5	974	BICC1_HUMAN
ESRP1	NP_001107565.1	LSM14A	0|7	7	3.50	2	0|0|0|0	0.50	1.00	0.50	1.00	0.50	-0.61	35.00	0.04		0|7	7	3.5	463	LS14A_HUMAN
ESRP1	NP_001158287.1	ACIN1	0|4	4	2.00	2	45|32|0|0	0.00	0.00	0.00	0.00	0.00	-170.30	0.05	0.39	NP_001091974.1|NP_002127.1|NP_036377.1|NP_060362.3|NP_001410.2|	0|4	4	2	1301	ACINU_HUMAN
ESRP1	NP_001171927.1	MARF1	0|2	2	1.00	2	0|0|0|0	0.49	0.98	0.49	0.98	0.49	-0.61	10.00	0.09		0|2	2	1	1742	MARF1_HUMAN
ESRP1	NP_001177369.1	NCOR1	0|4	4	2.00	2	3|2|0|0	0.02	0.04	0.02	0.04	0.02	-10.06	0.80	0.17	NP_036377.1|	0|4	4	2	2337	NCOR1_HUMAN
ESRP1	NP_001180418.1	SECISBP2L	0|10	10	5.00	2	0|0|0|0	0.50	1.00	0.50	1.00	0.50	-0.61	50.00	0.03		0|10	10	5	1101	SBP2L_HUMAN
ESRP1	NP_001252541.1	CNOT1	0|4	4	2.00	2	5|1|0|0	0.01	0.01	0.01	0.01	0.01	-11.68	0.67	0.18	NP_056943.1|NP_036377.1|NP_066997.3|NP_056340.2|NP_597709.2|NP_001155973.1|NP_055309.2|	0|4	4	2	2371	CNOT1_HUMAN
ESRP1	NP_002433.1	MSI1	0|6	6	3.00	2	0|0|0|0	0.50	1.00	0.50	1.00	0.50	-0.61	30.00	0.05		0|6	6	3	362	MSI1H_HUMAN
ESRP1	NP_003290.1	HSP90B1	0|13	13	6.50	2	0|5|0|0	0.47	0.95	0.47	0.94	0.47	-9.48	2.60	0.13	NP_001164105.1|	0|13	13	6.5	803	ENPL_HUMAN
ESRP1	NP_003312.3	TUFM	0|2	2	1.00	2	0|2|0|15	0.00	0.00	0.00	0.00	0.00	-35.40	0.12	0.39	NP_001164105.1|NP_060530.3|	0|2	2	1	455	EFTU_HUMAN
ESRP1	NP_005889.3	CAPRIN1	0|4	4	2.00	2	0|0|0|0	0.50	1.00	0.50	1.00	0.50	-0.61	20.00	0.06		0|4	4	2	709	CAPR1_HUMAN
ESRP1	NP_036377.1	SNW1	0|4	4	2.00	2	2|0|0|0	0.41	0.82	0.42	0.85	0.42	-3.14	2.00	0.15	NP_003893.2|NP_005959.2|NP_003290.1|NP_001128409.1|NP_002902.2|NP_004387.1|NP_004490.2|NP_031401.1|NP_036387.2|NP_060362.3|NP_919223.1|NP_001070910.1|NP_001244222.1|NP_001164105.1|NP_001410.2|NP_001777.1|NP_006796.1|NP_002887.2|NP_060853.3|NP_001258807.1|NP_001129512.1|NP_031393.2|	0|4	4	2	536	SNW1_HUMAN
ESRP1	NP_036525.1	PFAS	0|3	3	1.50	2	2|1|0|0	0.13	0.25	0.13	0.25	0.13	-5.81	1.00	0.16	NP_002559.2|NP_597709.2|NP_001155973.1|	0|3	3	1.5	1338	PUR4_HUMAN
ESRP1	NP_037392.1	SAP30BP	0|6	6	3.00	2	16|21|0|0	0.00	0.00	0.00	0.00	0.00	-81.01	0.16	0.39	NP_001164105.1|	0|6	6	3	308	S30BP_HUMAN
ESRP1	NP_055681.1	SEC16A	0|7	7	3.50	2	4|4|0|0	0.01	0.02	0.01	0.02	0.01	-16.29	0.88	0.18	NP_002127.1|NP_060217.1|NP_037450.2|NP_066997.3|NP_005959.2|NP_001157973.1|NP_001128409.1|NP_002964.3|NP_055692.2|NP_001018494.1|NP_002887.2|NP_003925.1|NP_055427.2|NP_060318.3|NP_775179.1|NP_060853.3|NP_001129512.1|	0|7	7	3.5	2357	SC16A_HUMAN
ESRP1	NP_056147.2	NUDCD3	0|5	5	2.50	2	0|0|0|0	0.50	1.00	0.50	1.00	0.50	-0.61	25.00	0.06		0|5	5	2.5	361	NUDC3_HUMAN
ESRP1	NP_056340.2	IBTK	0|3	3	1.50	2	0|1|0|0	0.45	0.91	0.45	0.90	0.45	-2.05	3.00	0.14		0|3	3	1.5	1353	IBTK_HUMAN
ESRP1	NP_060530.3	IARS2	0|9	9	4.50	2	0|0|0|0	0.50	1.00	0.50	1.00	0.50	-0.60	45.00	0.04	NP_001091947.1|	0|9	9	4.5	1012	SYIM_HUMAN
ESRP1	NP_064628.1	TOMM22	0|2	2	1.00	2	0|0|0|0	0.49	0.98	0.49	0.98	0.49	-0.61	10.00	0.09		0|2	2	1	142	TOM22_HUMAN
ESRP1	NP_444271.2	RBM33	0|2	2	1.00	2	1|0|0|0	0.36	0.72	0.36	0.71	0.36	-2.03	2.00	0.15	NP_001410.2|	0|2	2	1	1170	RBM33_HUMAN
ESRP1	NP_919248.1	RBPMS2	0|6	6	3.00	2	0|0|0|0	0.50	1.00	0.50	1.00	0.50	-0.61	30.00	0.05		0|6	6	3	209	RBPS2_HUMAN
ESRP1	BGAL_ECOLI	lacZ	0|3	3	1.50	2	0|0|0|0	0.50	1.00	0.50	1.00	0.50	-0.61	15.00	0.07		0|3	3	1.5	1024	BGAL_ECOLI
ESRP1	ENSEMBL:ENSBTAP00000016242	ENSEMBL:ENSBTAP00000016242	0|59	59	29.50	2	0|69|56|76	0.00	0.00	0.00	0.00	0.00	-323.34	0.41	0.38		0|59	59	29.5	451
ESRP1	NP_001001935.1	ATP5F1A	0|2	2	1.00	2	0|0|0|0	0.49	0.98	0.49	0.98	0.49	-0.60	10.00	0.09	NP_000117.1|	0|2	2	1	503	ATPA_HUMAN
ESRP1	NP_001137232.1	EIF5A	0|2	2	1.00	2	3|4|0|18	0.00	0.00	0.00	0.00	0.00	-46.49	0.09	0.39	NP_001091974.1|NP_036387.2|NP_001410.2|	0|2	2	1	184	IF5A1_HUMAN
ESRP1	NP_001171062.1	PPP2R2A	0|9	9	4.50	2	12|8|14|15	0.00	0.00	0.00	0.00	0.00	-63.13	0.31	0.39	NP_001410.2|	0|9	9	4.5	457	2ABA_HUMAN
ESRP1	NP_001407.1	EIF4A1	0|5	5	2.50	2	13|12|2|11	0.00	0.00	0.00	0.00	0.00	-54.16	0.20	0.39	NP_002559.2|NP_004593.2|NP_056340.2|NP_001164105.1|NP_002887.2|NP_001001935.1|	0|5	5	2.5	406	IF4A1_HUMAN
ESRP1	NP_059965.2	RBM38	0|2	2	1.00	2	0|0|0|0	0.49	0.98	0.49	0.98	0.49	-0.61	10.00	0.09		0|2	2	1	239	RBM38_HUMAN
ESRP1	NP_060853.3	WDR33	0|2	2	1.00	2	0|0|0|0	0.49	0.98	0.49	0.98	0.49	-0.61	10.00	0.09		0|2	2	1	1336	WDR33_HUMAN
ESRP1	NP_001008938.1	CKAP5	0|2	2	1.00	2	113|113|0|0	0.00	0.00	0.00	0.00	0.00	-505.35	0.01	0.39	NP_036377.1|	0|2	2	1	2032	CKAP5_HUMAN
ESRP1	NP_003893.2	FUBP1	0|17	17	8.50	2	2|0|0|0	0.50	1.00	0.50	1.00	0.50	-3.36	8.50	0.05	NP_001020767.1|NP_001410.2|NP_003925.1|	0|17	17	8.5	644	FUBP1_HUMAN
ESRP1	NP_055940.3	CIC	0|2	2	1.00	2	0|0|0|0	0.49	0.98	0.49	0.98	0.49	-0.61	10.00	0.09		0|2	2	1	1608	CIC_HUMAN
ESRP1	NP_079426.2	TARS2	0|4	4	2.00	2	0|0|0|0	0.50	1.00	0.50	1.00	0.50	-0.61	20.00	0.06		0|4	4	2	718	SYTM_HUMAN
ESRP1	NP_001034764.1	UNC45A	0|4	4	2.00	2	4|4|0|0	0.00	0.00	0.00	0.00	0.00	-16.50	0.50	0.22	NP_036377.1|	0|4	4	2	929	UN45A_HUMAN
ESRP1	NP_004172.2	UCHL1	0|3	3	1.50	2	0|0|0|1	0.45	0.91	0.45	0.90	0.45	-2.05	3.00	0.14		0|3	3	1.5	223	UCHL1_HUMAN
ESRP1	NP_001138916.1	SCAF4	0|4	4	2.00	2	1|0|0|0	0.49	0.98	0.49	0.97	0.49	-2.03	4.00	0.13	NP_001410.2|	0|4	4	2	1132	SCAF4_HUMAN
ESRP1	NP_001609.2	PARP1	0|2	2	1.00	2	32|21|0|0	0.00	0.00	0.00	0.00	0.00	-116.50	0.04	0.39	NP_001244222.1|NP_001410.2|NP_001001935.1|NP_000544.2|	0|2	2	1	1014	PARP1_HUMAN
ESRP1	NP_005013.1	PFN1	0|2	2	1.00	2	4|1|0|0	0.00	0.00	0.00	0.00	0.00	-9.88	0.40	0.19	NP_061832.2|NP_001164105.1|NP_001410.2|	0|2	2	1	140	PROF1_HUMAN
ESRP1	NP_066953.1	PPIA	0|3	3	1.50	2	0|0|4|7	0.00	0.00	0.00	0.00	0.00	-23.14	0.27	0.24		0|3	3	1.5	165	PPIA_HUMAN
ESRP1	NP_005222.2	CTTN	0|3	3	1.50	2	53|59|0|0	0.00	0.00	0.00	0.00	0.00	-249.19	0.03	0.39	NP_036377.1|NP_001410.2|	0|3	3	1.5	550	SRC8_HUMAN
ESRP1	NP_490597.1	BRD4	0|2	2	1.00	2	28|31|0|0	0.00	0.00	0.00	0.00	0.00	-130.24	0.03	0.39	NP_060362.3|NP_067062.1|NP_001410.2|	0|2	2	1	1362	BRD4_HUMAN
ESRP1	NP_620412.1	MSI2	0|3	3	1.50	2	0|0|0|0	0.50	1.00	0.50	1.00	0.50	-0.61	15.00	0.07		0|3	3	1.5	328	MSI2H_HUMAN
ESRP1	NP_001672.1	ATP2A2	0|2	2	1.00	2	0|2|0|0	0.19	0.39	0.19	0.38	0.19	-3.37	1.00	0.16	NP_001410.2|NP_001777.1|	0|2	2	1	997	AT2A2_HUMAN
ESRP1	NP_000544.2	WRN	0|3	3	1.50	2	0|0|0|0	0.50	1.00	0.50	1.00	0.50	-0.61	15.00	0.07		0|3	3	1.5	1432	WRN_HUMAN
ESRP1	NP_001258807.1	KHDRBS1	0|2	2	1.00	2	0|0|0|0	0.49	0.98	0.49	0.98	0.49	-0.59	10.00	0.09	NP_031393.2|NP_001093882.1|	0|2	2	1	404	KHDR1_HUMAN
ESRP1	NP_000117.1	ETFA	0|1	1	0.50	2	0|0|0|0	0.00	0.00	0.00	0.00	0.00	-0.61	5.00	0.39		0|1	1	0.5	333	ETFA_HUMAN
ESRP1	NP_001026997.1	BOLA2	0|3	3	1.50	2	1|3|7|8	0.00	0.00	0.00	0.00	0.00	-31.98	0.20	0.39		0|3	3	1.5	152	BOLA2_HUMAN
ESRP1	NP_001027464.1	ZNF207	0|3	3	1.50	2	0|0|0|0	0.50	1.00	0.50	1.00	0.50	-0.61	15.00	0.07		0|3	3	1.5	463	ZN207_HUMAN
ESRP1	NP_001193937.1	AFDN	0|2	2	1.00	2	88|91|0|0	0.00	0.00	0.00	0.00	0.00	-399.71	0.01	0.39	NP_002127.1|	0|2	2	1	1743	AFAD_HUMAN
ESRP1	NP_001036024.3	EIF4G2	0|2	2	1.00	2	10|8|0|0	0.00	0.00	0.00	0.00	0.00	-38.62	0.11	0.39		0|2	2	1	869	IF4G2_HUMAN
ESRP1	NP_001075019.1	THOC2	0|1	1	0.50	2	18|16|0|0	0.00	0.00	0.00	0.00	0.00	-74.29	0.03	0.39	NP_004593.2|	0|1	1	0.5	1593	THOC2_HUMAN
ESRP1	NP_001091.1	ACTA1	0|2	2	1.00	2	0|0|6|0	0.00	0.00	0.00	0.00	0.00	-11.36	0.33	0.20		0|2	2	1	377	ACTS_HUMAN
ESRP1	NP_001091947.1	GRSF1	0|3	3	1.50	2	0|0|0|0	0.50	1.00	0.50	1.00	0.50	-0.61	15.00	0.07		0|3	3	1.5	318	GRSF1_HUMAN
ESRP1	NP_001122305.1	ZBTB4	0|1	1	0.50	2	0|0|0|0	0.00	0.00	0.00	0.00	0.00	-0.61	5.00	0.39		0|1	1	0.5	1013	ZBTB4_HUMAN
ESRP1	NP_001128567.1	FNDC3B	0|4	4	2.00	2	0|0|0|0	0.50	1.00	0.50	1.00	0.50	-0.61	20.00	0.06		0|4	4	2	1204	FND3B_HUMAN
ESRP1	NP_001129512.1	CPSF7	0|3	3	1.50	2	0|0|0|0	0.50	1.00	0.50	1.00	0.50	-0.61	15.00	0.07		0|3	3	1.5	471	CPSF7_HUMAN
ESRP1	NP_001180298.1	DIDO1	0|3	3	1.50	2	22|13|0|0	0.00	0.00	0.00	0.00	0.00	-76.25	0.09	0.39		0|3	3	1.5	2240	DIDO1_HUMAN
ESRP1	NP_001186802.1	B4GALT3	0|2	2	1.00	2	0|0|0|0	0.49	0.98	0.49	0.98	0.49	-0.61	10.00	0.09		0|2	2	1	393	B4GT3_HUMAN
ESRP1	NP_001188267.1	SAFB	0|2	2	1.00	2	0|5|0|0	0.00	0.00	0.00	0.00	0.00	-9.48	0.40	0.19	NP_001410.2|	0|2	2	1	917	SAFB1_HUMAN
ESRP1	NP_004921.1	CAPZB	0|1	1	0.50	2	4|3|3|6	0.00	0.00	0.00	0.00	0.00	-20.90	0.10	0.39		0|1	1	0.5	272	CAPZB_HUMAN
ESRP1	NP_001193943.1	SERPINH1	0|1	1	0.50	2	0|0|0|0	0.00	0.00	0.00	0.00	0.00	-0.61	5.00	0.39		0|1	1	0.5	418	SERPH_HUMAN
ESRP1	NP_001243650.1	CCT4	0|1	1	0.50	2	2|1|0|0	0.00	0.00	0.00	0.00	0.00	-5.78	0.33	0.39	NP_005871.1|NP_060362.3|NP_001244222.1|NP_001164105.1|NP_001777.1|	0|1	1	0.5	509	TCPD_HUMAN
ESRP1	NP_001349.2	DHX15	0|4	4	2.00	2	4|0|13|17	0.00	0.00	0.00	0.00	0.00	-65.15	0.13	0.39	NP_002131.2|NP_001091674.1|NP_001091974.1|NP_001524.2|NP_002127.1|NP_002559.2|NP_004593.2|NP_036377.1|NP_001427.2|NP_002964.3|NP_004387.1|NP_060362.3|NP_001139542.1|NP_001164105.1|NP_001129125.1|NP_001258807.1|	0|4	4	2	795	DHX15_HUMAN
ESRP1	NP_002147.2	HSPD1	0|1	1	0.50	2	1|1|1|1	0.00	0.00	0.00	0.00	0.00	-3.60	0.50	0.39	NP_066997.3|NP_001244222.1|NP_001164105.1|	0|1	1	0.5	573	CH60_HUMAN
ESRP1	NP_003084.1	SNRPC	0|2	2	1.00	2	0|0|0|0	0.49	0.98	0.49	0.98	0.49	-0.61	10.00	0.09		0|2	2	1	159	RU1C_HUMAN
ESRP1	NP_003141.2	STAT3	0|2	2	1.00	2	17|9|0|0	0.00	0.00	0.00	0.00	0.00	-56.04	0.08	0.39	NP_005959.2|NP_036614.1|NP_001410.2|NP_001258807.1|	0|2	2	1	769	STAT3_HUMAN
ESRP1	NP_003615.2	RANBP3	0|1	1	0.50	2	40|35|0|0	0.00	0.00	0.00	0.00	0.00	-166.15	0.01	0.39	NP_001410.2|	0|1	1	0.5	562	RANB3_HUMAN
ESRP1	NP_005849.1	AKAP8	0|1	1	0.50	2	0|0|0|0	0.00	0.00	0.00	0.00	0.00	-0.61	5.00	0.39		0|1	1	0.5	692	AKAP8_HUMAN
ESRP1	NP_006181.1	ORC2	0|2	2	1.00	2	21|15|0|0	0.00	0.00	0.00	0.00	0.00	-78.77	0.06	0.39	NP_036377.1|	0|2	2	1	577	ORC2_HUMAN
ESRP1	NP_009191.1	LYPLA2	0|3	3	1.50	2	10|10|0|0	0.00	0.00	0.00	0.00	0.00	-43.07	0.15	0.39		0|3	3	1.5	231	LYPA2_HUMAN
ESRP1	NP_031393.2	RALY	0|1	1	0.50	2	0|0|0|0	0.00	0.00	0.00	0.00	0.00	-0.61	5.00	0.39		0|1	1	0.5	290	RALY_HUMAN
ESRP1	NP_036336.2	GTF3C4	0|1	1	0.50	2	0|1|0|0	0.00	0.00	0.00	0.00	0.00	-2.05	1.00	0.39		0|1	1	0.5	822	TF3C4_HUMAN
ESRP1	NP_055144.3	EDC4	0|3	3	1.50	2	17|9|0|0	0.00	0.00	0.00	0.00	0.00	-56.03	0.12	0.39	NP_005745.1|NP_002902.2|NP_004387.1|NP_006538.2|	0|3	3	1.5	1401	EDC4_HUMAN
ESRP1	NP_055456.2	MDC1	0|3	3	1.50	2	32|36|0|0	0.00	0.00	0.00	0.00	0.00	-150.39	0.04	0.39	NP_004593.2|NP_002964.3|NP_001070910.1|NP_001410.2|NP_060853.3|NP_000544.2|	0|3	3	1.5	2089	MDC1_HUMAN
ESRP1	NP_060082.2	ZCCHC8	0|1	1	0.50	2	0|0|0|0	0.00	0.00	0.00	0.00	0.00	-0.60	5.00	0.39	NP_001093882.1|	0|1	1	0.5	707	ZCHC8_HUMAN
ESRP1	NP_061913.3	ELP4	0|2	2	1.00	2	9|5|0|0	0.00	0.00	0.00	0.00	0.00	-29.78	0.14	0.39		0|2	2	1	424	ELP4_HUMAN
ESRP1	NP_612510.1	TECR	0|4	4	2.00	2	0|1|0|0	0.49	0.98	0.49	0.97	0.49	-2.04	4.00	0.13	NP_064628.1|	0|4	4	2	308	TECR_HUMAN
ESRP1	NP_001037770.1	SMAP1	0|1	1	0.50	2	3|2|0|0	0.00	0.00	0.00	0.00	0.00	-10.06	0.20	0.39		0|1	1	0.5	467	SMAP1_HUMAN
ESRP1	NP_001093882.1	DROSHA	0|3	3	1.50	2	0|0|0|0	0.50	1.00	0.50	1.00	0.50	-0.61	15.00	0.07		0|3	3	1.5	1337	RNC_HUMAN
ESRP1	NP_001106207.1	TASOR	0|1	1	0.50	2	6|3|0|0	0.00	0.00	0.00	0.00	0.00	-18.72	0.11	0.39	NP_001181883.1|NP_001410.2|	0|1	1	0.5	1512	TASOR_HUMAN
ESRP1	NP_001818.1	CKS2	0|1	1	0.50	2	0|0|0|0	0.00	0.00	0.00	0.00	0.00	-0.61	5.00	0.39		0|1	1	0.5	79	CKS2_HUMAN
ESRP1	NP_001896.2	CTPS1	0|2	2	1.00	2	25|20|0|0	0.00	0.00	0.00	0.00	0.00	-98.92	0.04	0.39		0|2	2	1	591	PYRG1_HUMAN
ESRP1	NP_001157632.1	PPP6R3	0|1	1	0.50	2	2|2|0|0	0.00	0.00	0.00	0.00	0.00	-7.82	0.25	0.39	NP_001410.2|NP_000117.1|	0|1	1	0.5	879	PP6R3_HUMAN
ESRP1	NP_002807.1	PSMD12	0|1	1	0.50	2	3|4|0|0	0.00	0.00	0.00	0.00	0.00	-14.35	0.14	0.39	NP_036377.1|NP_001164105.1|NP_006796.1|	0|1	1	0.5	456	PSD12_HUMAN
ESRP1	NP_001129166.1	VDAC3	0|2	2	1.00	2	0|0|0|3	0.06	0.12	0.06	0.12	0.06	-5.57	0.67	0.17		0|2	2	1	284	VDAC3_HUMAN
ESRP1	NP_054872.2	ZC3H7A	0|1	1	0.50	2	0|0|0|0	0.00	0.00	0.00	0.00	0.00	-0.61	5.00	0.39		0|1	1	0.5	971	Z3H7A_HUMAN
ESRP1	NP_055481.1	CLINT1	0|3	3	1.50	2	22|17|0|0	0.00	0.00	0.00	0.00	0.00	-85.48	0.08	0.39	NP_001410.2|	0|3	3	1.5	625	EPN4_HUMAN
ESRP1	NP_006378.3	CHERP	0|1	1	0.50	2	3|0|0|0	0.00	0.00	0.00	0.00	0.00	-5.54	0.33	0.39	NP_036377.1|NP_060362.3|	0|1	1	0.5	916	CHERP_HUMAN
