# Supplementary material for: ESRP1 controls biogenesis and function of a large abundant multiexon circRNA
Source: Nucleic Acids Res. 2023 Nov 28;52(3):1387–403. doi: 10.1093/nar/gkad1138 (PMC10853802; doi:10.1093/nar/gkad1138)
Supplement: gkad1138_Supplemental_Files [file gkad1138_supplemental_files.zip › Table S4 Oligo sequences.xlsx]

## Sheet: Sheet1
Name	Sequence (5'-3')	Notes
GAPDH_qF	ACCCAGAAGACTGTGGATGG	qPCR primer detects GAPDH mRNA
GAPDH_qR	CAGTGAGCTTCCCGTTCAG
DOCK1_qF	TTTTCCTCCCCATCCTGTCG	qPCR primer detects DOCK1 mRNA (Forward primer on exon1 and reverse primer on exon 2)
DOCK1_qR	CGCTCCTCTGGCATCATAGT
DOCK1_Circ_F	AACCCAGAGGCACGTCCA	qPCR primer detects circDOCK1 (e2-27)
DOCK1_Circ_R	AAGAAAGTTCATCCGCTCCT
DOCK1-pre-mRNA-qF	AACAAGCCAACACGACTCAG	qPCR primer detects DOCK1 pre-mRNA with intron 1 detained while intron 2 spliced
DOCK1-pre-mRNA-qR	CGTGTAACCTCGGTACCAC
ESRP1_qF	CAATATTGCCAAGGGAGGTG	qPCR primer detects ESRP1 mRNA
ESRP1_qR	GTCCCCATGTGATGTTTGTG
ESRP2_qF	AGAGCCGCTGGACAAGGT	qPCR primer detects ESRP2 mRNA
ESRP2_qR	GGAGCACCAGGTTCTTCCT
ZEB1_qF	TTCAAACCCATAGTGGTTGCT	qPCR primer detects ZEB1 mRNA
ZEB1_qR	TGGGAGATACCAAACCAACTG
DOCK1_F1	ACAGACTTGGGTCTGGCTTT	For circDOCK1 over expression construct cloning
DOCK1_R1	CGCTCCTCTGGCATCATAGT
DOCK1_F2	CTTTTTATAACTATGATGCCAGAGGA	For circDOCK1 over expression construct cloning
DOCK1_R2	CAGAATCTCGTCCCATGGAAAT
DOCK1_F3	ACTTCTCCGGACCGTGAAC	For circDOCK1 over expression construct cloning
DOCK1_R3	CCAGAAGAATGACGACTCAGC
DOCK1_F4	TTCCACTAATAGATTTTTATCTGCCTA	For circDOCK1 over expression construct cloning
DOCK1_R4	ACAGACTTGGGTCTGGCTTT
DOCK1_HindIII_F5	AAGATTaagcttACAGACTTGGGTCTGGCTTT	For circDOCK1 over expression construct cloning
DOCK1_EcoRVPacI_R5	AAGTATgatatcttaattaaAATATATTAGTAATAGTAAAGATAGAAGTGACC
DOCK1_EcoRVFseI_F6	AAGTATgatatcggccggccTTCCACTAATAGATTTTTATCTGCCTA	For circDOCK1 over expression construct cloning
DOCK1_XhoI_R6	AAGTATctcgagACAGACTTGGGTCTGGCTTT
DOCK1_Intron1_CRISPR_1F	CACCGATCTCACGGTCACAGCGGAC	upstream CRISPR gRNA cuts DOCK1 intron 1 (Figure 6A)
DOCK1_Intron1_CRISPR_1R	AAACGTCCGCTGTGACCGTGAGATC
DOCK1_Intron1_CRISPR_4F	CACCGTGGGAATCACAGCCGATGCA	downstream CRISPR gRNA cuts DOCK1 intron 1 (Figure 6A)
DOCK1_Intron1_CRISPR_4R	AAACTGCATCGGCTGTGATTCCCAC
DOCK1_Intron1_F	ACAGCACACGTCAACACTTC	PCR primer detects successful CRISPR cut product (240bp)
DOCK1_Intron1_R	TTCTGAGGTTGTGGAGGGTC
DOCK1_Intron1_F	ACAGCACACGTCAACACTTC	PCR primer detects uncut product (229bp)
DOCK1_Intron1_R2	TGCTTCACAATGAGCGTCTG
DOCK1_EXON1_CRISPR_1F	CACCGTACTTCTCCTCGCGCTTGG	upstream CRISPR gRNA cuts DOCK1 exon 1 (Figure7A)
DOCK1_EXON1_CRISPR_1R	AAACCCAAGCGCGAGGAGAAGTAC
DOCK1_EXON1_CRISPR_4F	CACCGCCGCCCCGCTCGCAATGCC	downstream CRISPR gRNA cuts DOCK1 exon 1 area (Figure7A)
DOCK1_EXON1_CRISPR_4R	AAACGGCATTGCGAGCGGGGCGGC
DOCK1_EXON1_F	GAATGGAAAATGGCGGCCTA	PCR primer detects successful CRISPR cut product (242bp) and uncut product (417bp)
DOCK1_INTRON1_R2	CACGGCAGAGGTCCAGAG
LNCX	AGCTCGTTTAGTGAACCGTCAGATC	Sequencing primer, Pinducer20 plasmid forward
pLMP seqR	AAAGCGCCTCCCCTACC	Sequencing primer, Pinducer20 plasmid reverse
T7 Promoter	TAATACGACTCACTATAG	Sequencing primer, pcDNA3.1 plasmid
U6fwd	GAGGGCCTATTTCCCATGATTCC	Sequencing primer, pSpCas9 plasmid
